# Supplementary material for: A functional connectome phenotyping dataset including cognitive state and personality measures
Source: Sci Data. 2019 Feb 12;6:180307. doi: 10.1038/sdata.2018.307 (PMC6371896; doi:10.1038/sdata.2018.307)
Supplement: Supplementary file 1 [file sdata2018307-isa1.zip]

Archive with 4 entries (4 files):
- i_Investigation.txt
- s_Mendes391B_study.txt
- a_Mendes391B_Q.txt
- a_Mendes391B_mri.txt
