# Supplementary material for: A functional connectome phenotyping dataset including cognitive state and personality measures
Source: Sci Data. 2019 Feb 12;6:180307. doi: 10.1038/sdata.2018.307 (PMC6371896; doi:10.1038/sdata.2018.307)
Supplement: Supplementary file 1 [file sdata2018307-isa1.zip › i_Investigation.txt]

# Investigation File generated for Scientific Data with Investigation File Authoring Tool version 0.1.0 on 13/12/2018 - This metadata file is CC0
ONTOLOGY SOURCE REFERENCE
Term Source Name	NCBITaxon	UBERON	ERO	NIFCELL	NIFDYS	EFO	CMO	OBI	MMO
Term Source File	http://data.bioontology.org/ontologies/NCBITAXON	http://data.bioontology.org/ontologies/UBERON	http://data.bioontology.org/ontologies/ERO	http://data.bioontology.org/ontologies/NIFCELL	http://data.bioontology.org/ontologies/NIFDYS	http://data.bioontology.org/ontologies/EFO	http://data.bioontology.org/ontologies/CMO	http://data.bioontology.org/ontologies/OBI	http://data.bioontology.org/ontologies/MMO
Term Source Version	2016AB	releases/2014-06-15	2013-08-02	v.1.10 - July 17, 2013	1.5 (December, 2012)	2.102	2.41	2014-08-18	2.27
Term Source Description	National Center for Biotechnology Information (NCBI) Organismal Classification	Uber Anatomy Ontology	Eagle-I Research Resource Ontology	Neuroscience Information Framework (NIF) Cell Ontology	Neuroscience Information Framework (NIF) Dysfunction Ontlogy	Experimental Factor Ontology	Clinical Measurement Ontology	Ontology for Biomedical Investigations	Measurement Method Ontology
INVESTIGATION
Investigation Identifier
Investigation Title
Investigation Description
Investigation Submission Date
Investigation Public Release Date
INVESTIGATION PUBLICATIONS
Investigation PubMed ID
Investigation Publication DOI
Investigation Publication Author List
Investigation Publication Title
Investigation Publication Status
Investigation Publication Status Term Accession Number
Investigation Publication Status Term Source REF
INVESTIGATION CONTACTS
Investigation Person Last Name
Investigation Person Mid Initials
Investigation Person First Name
Investigation Person Address
Investigation Person Phone
Investigation Person Fax
Investigation Person Email
Investigation Person Affiliation
Investigation Person Roles
Investigation Person Roles Term Accession Number
Investigation Person Roles Term Source REF
STUDY
Study Identifier	10.1038/sdata.2018.307
Study Title	A functional connectome phenotyping dataset including cognitive state and personality measures
Study Submission Date	27/10/2017
Study Public Release Date	12/02/2019
Study Description	http://www.nature.com/articles/sdata2018307#abstract
Study File Name	s_Mendes391B_study.txt
Comment[Subject Keywords]	///;///;//;///
Comment[Manuscript Licence]	CC BY-4.0
Comment[Experimental Metadata Licence]	CC0
Comment[Supplementary Information File Name]		Supplementary File 1	Supplementary Table 1	Supplementary Table 2	Supplementary Table 3
Comment[Supplementary Information File Type]	x-zip-compressed	vnd.openxmlformats-officedocument.wordprocessingml.document	vnd.openxmlformats-officedocument.spreadsheetml.sheet	vnd.openxmlformats-officedocument.wordprocessingml.document	vnd.openxmlformats-officedocument.spreadsheetml.sheet
Comment[Supplementary Information File URL]	http://www.nature.com/articles/sdata2018307#supplementary-information	http://www.nature.com/articles/sdata2018307#supplementary-information	http://www.nature.com/articles/sdata2018307#supplementary-information	http://www.nature.com/articles/sdata2018307#supplementary-information	http://www.nature.com/articles/sdata2018307#supplementary-information
Comment[Data Repository]	OpenNeuro ;Harvard Dataverse
Comment[Data Record Accession]	doi:10.18112/OPENNEURO.DS000221.V2;doi:10.7910/DVN/VMJ6NV
Comment[Data Record URI]	https://doi.org/10.18112/OPENNEURO.DS000221.V2;https://doi.org/10.7910/DVN/VMJ6NV
STUDY DESIGN DESCRIPTORS
Study Design Type	behavioral data analysis objective	data collection and processing objective
Study Design Type Term Accession Number	ERO:0100130	ERO:0100087
Study Design Type Term Source REF	ERO	ERO
STUDY PUBLICATIONS
Study PubMed ID	""
Study Publication DOI	SDATA-18-00195A
Study Publication Author List	""
Study Publication Title	the babayan paper
Study Publication Status	published
Study Publication Status Term Accession Number	
Study Publication Status Term Source REF	
STUDY FACTORS
Study Factor Name	sex	age
Study Factor Type	biological sex	age
Study Factor Type Term Accession Number	PATO:0000047	PATO:0000011
Study Factor Type Term Source REF	NIFCELL	NIFDYS
STUDY ASSAYS
Study Assay Measurement Type	behavior	brain activity measurement
Study Assay Measurement Type Term Accession Number	GO:0007610	CMO:0001737
Study Assay Measurement Type Term Source REF	EFO	CMO
Study Assay Technology Type	questionnaire	MRI Scanner
Study Assay Technology Type Term Accession Number	OBI:0001000	ERO:MRI_Scanner
Study Assay Technology Type Term Source REF	OBI	ERO
Study Assay Technology Platform	""	instrument; manufacturer
Study Assay File Name	a_Mendes391B_Q.txt	a_Mendes391B_mri.txt
STUDY PROTOCOLS
Study Protocol Name	Data acquisition and protocol overview 	Behavioral measures	MRI data acquisition
Study Protocol Type	data acquisition	questionnaire	magnetic resonance imaging (MRI)
Study Protocol Type Term Accession Number	ERO:0000387	OBI:0001000	MMO:0000019
Study Protocol Type Term Source REF	ERO	OBI	MMO
Study Protocol Description			
Study Protocol URI	""	""	""
Study Protocol Version			
Study Protocol Parameters Name	""	""	instrument; manufacturer
Study Protocol Parameters Name Term Accession Number	""	""	""
Study Protocol Parameters Name Term Source REF	""	""	""
Study Protocol Components Name	""	""	""
Study Protocol Components Type	""	""	""
Study Protocol Components Type Term Accession Number	""	""	""
Study Protocol Components Type Term Source REF	""	""	""
STUDY CONTACTS
Study Person Last Name	Mendes	Oligschläger	Lauckner	Golchert	Huntenburg	Falkiewicz	Ellamil	Krause	Baczkowski	Cozatl	Osoianu	Kumral	Pool	Golz	Dreyer	Haueis	Jost	Kramarenko	Engen	Ohrnberger	Gorgolewski	Farrugia	Babayan	Reiter	Schaare	Reinelt	Röbbig	Uhlig	Erbey	Gaebler	Smallwood	Villringer	Margulies
Study Person First Name	Natacha	Sabine	Mark E.	Johannes	Julia M.	Marcel	Melissa	Sarah	Blazej M.	Roberto	Anastasia	Deniz	Jared	Laura	Maria	Philipp	Rebecca	Yelyzaveta	Haakon	Katharina	Krzysztof J.	Nicolas	Anahit	Andrea	H. Lina	Janis	Josefin	Marie	Miray	Michael	Jonathan	Arno	Daniel S.
Study Person Mid Initials																																	
Study Person Email	mendes@cbs.mpg.de	""	""	""	""	""	""	""	""	""	""	""	""	""	""	""	""	""	""	""	""	""	""	""	""	""	""	""	""	""	""	""	margulies@cbs.mpg.de
Study Person Phone																																	
Study Person Fax																																	
Study Person Address																																	
Study Person Affiliation	Max Planck Research Group for Neuroanatomy & Connectivity, Max Planck Institute for Human Cognitive and Brain Sciences, Leipzig, Germany	Max Planck Research Group for Neuroanatomy & Connectivity, Max Planck Institute for Human Cognitive and Brain Sciences, Leipzig, Germany	Max Planck Research Group for Neuroanatomy & Connectivity, Max Planck Institute for Human Cognitive and Brain Sciences, Leipzig, Germany	Max Planck Research Group for Neuroanatomy & Connectivity, Max Planck Institute for Human Cognitive and Brain Sciences, Leipzig, Germany	Max Planck Research Group for Neuroanatomy & Connectivity, Max Planck Institute for Human Cognitive and Brain Sciences, Leipzig, Germany	Max Planck Research Group for Neuroanatomy & Connectivity, Max Planck Institute for Human Cognitive and Brain Sciences, Leipzig, Germany	Max Planck Research Group for Neuroanatomy & Connectivity, Max Planck Institute for Human Cognitive and Brain Sciences, Leipzig, Germany	Max Planck Research Group for Neuroanatomy & Connectivity, Max Planck Institute for Human Cognitive and Brain Sciences, Leipzig, Germany	Max Planck Research Group for Neuroanatomy & Connectivity, Max Planck Institute for Human Cognitive and Brain Sciences, Leipzig, Germany	Database management, Max Planck Institute for Human Cognitive and Brain Sciences, Leipzig, Germany	Max Planck Research Group for Neuroanatomy & Connectivity, Max Planck Institute for Human Cognitive and Brain Sciences, Leipzig, Germany	Department of Neurology, Max Planck Institute for Human Cognitive and Brain Sciences, Leipzig, Germany	Max Planck Research Group for Neuroanatomy & Connectivity, Max Planck Institute for Human Cognitive and Brain Sciences, Leipzig, Germany	Max Planck Research Group Cognitive and Affective Control of Behavioural Adaptation, Max Planck Institute for Human Cognitive and Brain Sciences, Leipzig, Germany	Department of Neurology, Max Planck Institute for Human Cognitive and Brain Sciences, Leipzig, Germany	Max Planck Research Group for Neuroanatomy & Connectivity, Max Planck Institute for Human Cognitive and Brain Sciences, Leipzig, Germany	Max Planck Research Group for Neuroanatomy & Connectivity, Max Planck Institute for Human Cognitive and Brain Sciences, Leipzig, Germany	Max Planck Research Group for Neuroanatomy & Connectivity, Max Planck Institute for Human Cognitive and Brain Sciences, Leipzig, Germany	Department of Social Neuroscience, Max Planck Institute for Human Cognitive and Brain Sciences, Leipzig, Germany	Max Planck Research Group for Neuroanatomy & Connectivity, Max Planck Institute for Human Cognitive and Brain Sciences, Leipzig, Germany	Department of Psychology, Stanford University, Stanford, California 94305, USA	LabSTICC-IMT Atlantique-campus de Brest, Brest, France	Department of Neurology, Max Planck Institute for Human Cognitive and Brain Sciences, Leipzig, Germany	Department of Neurology, Max Planck Institute for Human Cognitive and Brain Sciences, Leipzig, Germany	International Max Planck Research School NeuroCom, Leipzig, Germany	Department of Neurology, Max Planck Institute for Human Cognitive and Brain Sciences, Leipzig, Germany	Department of Neurology, Max Planck Institute for Human Cognitive and Brain Sciences, Leipzig, Germany	International Max Planck Research School NeuroCom, Leipzig, Germany	Department of Neurology, Max Planck Institute for Human Cognitive and Brain Sciences, Leipzig, Germany	Department of Neurology, Max Planck Institute for Human Cognitive and Brain Sciences, Leipzig, Germany	Department of Psychology, University of York, York, UK	Department of Neurology, Max Planck Institute for Human Cognitive and Brain Sciences, Leipzig, Germany	Max Planck Research Group for Neuroanatomy & Connectivity, Max Planck Institute for Human Cognitive and Brain Sciences, Leipzig, Germany
Study Person Roles																																	
Study Person Roles Term Accession Number																																	
Study Person Roles Term Source REF																																	
Comment[Study Person ORCID]																			0000-0002-7388-3575		0000-0003-3321-7583												
Comment[Funder]																																	
Comment[FundRef ID]																																	
Comment[Funder Term Source REF]																																	
Comment[Grant Identifier]																																	
