# Supplementary material for: A functional connectome phenotyping dataset including cognitive state and personality measures
Source: Sci Data. 2019 Feb 12;6:180307. doi: 10.1038/sdata.2018.307 (PMC6371896; doi:10.1038/sdata.2018.307)
Supplement: Supplementary file 1 [file sdata2018307-isa1.zip › s_Mendes391B_study.txt]

Source Name	Characteristics[organism]	Term Source REF	Term Accession Number	Characteristics[organism part]	Term Source REF	Term Accession Number	Protocol REF	Sample Name	Factor Value[sex]	Factor Value[age]
participants from clinic for cognitive neurology of the university clinic leipzig and the max planck institute for human and cognitive and brain sciences	Homo sapiens	NCBITaxon	NCBITaxon:9606	brain	UBERON	UBERON:0000955	Data acquisition and protocol overview	sub-010001	female	55-60
participants from clinic for cognitive neurology of the university clinic leipzig and the max planck institute for human and cognitive and brain sciences	Homo sapiens	NCBITaxon	NCBITaxon:9606	brain	UBERON	UBERON:0000955	Data acquisition and protocol overview	sub-010002	female	65-70
participants from clinic for cognitive neurology of the university clinic leipzig and the max planck institute for human and cognitive and brain sciences	Homo sapiens	NCBITaxon	NCBITaxon:9606	brain	UBERON	UBERON:0000955	Data acquisition and protocol overview	sub-010004	female	65-70
participants from clinic for cognitive neurology of the university clinic leipzig and the max planck institute for human and cognitive and brain sciences	Homo sapiens	NCBITaxon	NCBITaxon:9606	brain	UBERON	UBERON:0000955	Data acquisition and protocol overview	sub-010005	male	25-30
participants from clinic for cognitive neurology of the university clinic leipzig and the max planck institute for human and cognitive and brain sciences	Homo sapiens	NCBITaxon	NCBITaxon:9606	brain	UBERON	UBERON:0000955	Data acquisition and protocol overview	sub-010006	female	65-70
participants from clinic for cognitive neurology of the university clinic leipzig and the max planck institute for human and cognitive and brain sciences	Homo sapiens	NCBITaxon	NCBITaxon:9606	brain	UBERON	UBERON:0000955	Data acquisition and protocol overview	sub-010007	female	65-70
participants from clinic for cognitive neurology of the university clinic leipzig and the max planck institute for human and cognitive and brain sciences	Homo sapiens	NCBITaxon	NCBITaxon:9606	brain	UBERON	UBERON:0000955	Data acquisition and protocol overview	sub-010008	female	20-25
participants from clinic for cognitive neurology of the university clinic leipzig and the max planck institute for human and cognitive and brain sciences	Homo sapiens	NCBITaxon	NCBITaxon:9606	brain	UBERON	UBERON:0000955	Data acquisition and protocol overview	sub-010009	male	35-40
participants from clinic for cognitive neurology of the university clinic leipzig and the max planck institute for human and cognitive and brain sciences	Homo sapiens	NCBITaxon	NCBITaxon:9606	brain	UBERON	UBERON:0000955	Data acquisition and protocol overview	sub-010011	female	25-30
participants from clinic for cognitive neurology of the university clinic leipzig and the max planck institute for human and cognitive and brain sciences	Homo sapiens	NCBITaxon	NCBITaxon:9606	brain	UBERON	UBERON:0000955	Data acquisition and protocol overview	sub-010014	male	20-25
participants from clinic for cognitive neurology of the university clinic leipzig and the max planck institute for human and cognitive and brain sciences	Homo sapiens	NCBITaxon	NCBITaxon:9606	brain	UBERON	UBERON:0000955	Data acquisition and protocol overview	sub-010015	male	20-25
participants from clinic for cognitive neurology of the university clinic leipzig and the max planck institute for human and cognitive and brain sciences	Homo sapiens	NCBITaxon	NCBITaxon:9606	brain	UBERON	UBERON:0000955	Data acquisition and protocol overview	sub-010016	female	25-30
participants from clinic for cognitive neurology of the university clinic leipzig and the max planck institute for human and cognitive and brain sciences	Homo sapiens	NCBITaxon	NCBITaxon:9606	brain	UBERON	UBERON:0000955	Data acquisition and protocol overview	sub-010017	male	20-25
participants from clinic for cognitive neurology of the university clinic leipzig and the max planck institute for human and cognitive and brain sciences	Homo sapiens	NCBITaxon	NCBITaxon:9606	brain	UBERON	UBERON:0000955	Data acquisition and protocol overview	sub-010018	male	25-30
participants from clinic for cognitive neurology of the university clinic leipzig and the max planck institute for human and cognitive and brain sciences	Homo sapiens	NCBITaxon	NCBITaxon:9606	brain	UBERON	UBERON:0000955	Data acquisition and protocol overview	sub-010021	female	25-30
participants from clinic for cognitive neurology of the university clinic leipzig and the max planck institute for human and cognitive and brain sciences	Homo sapiens	NCBITaxon	NCBITaxon:9606	brain	UBERON	UBERON:0000955	Data acquisition and protocol overview	sub-010022	male	20-25
participants from clinic for cognitive neurology of the university clinic leipzig and the max planck institute for human and cognitive and brain sciences	Homo sapiens	NCBITaxon	NCBITaxon:9606	brain	UBERON	UBERON:0000955	Data acquisition and protocol overview	sub-010023	female	25-30
participants from clinic for cognitive neurology of the university clinic leipzig and the max planck institute for human and cognitive and brain sciences	Homo sapiens	NCBITaxon	NCBITaxon:9606	brain	UBERON	UBERON:0000955	Data acquisition and protocol overview	sub-010024	male	20-25
participants from clinic for cognitive neurology of the university clinic leipzig and the max planck institute for human and cognitive and brain sciences	Homo sapiens	NCBITaxon	NCBITaxon:9606	brain	UBERON	UBERON:0000955	Data acquisition and protocol overview	sub-010025	male	70-75
participants from clinic for cognitive neurology of the university clinic leipzig and the max planck institute for human and cognitive and brain sciences	Homo sapiens	NCBITaxon	NCBITaxon:9606	brain	UBERON	UBERON:0000955	Data acquisition and protocol overview	sub-010026	male	60-65
participants from clinic for cognitive neurology of the university clinic leipzig and the max planck institute for human and cognitive and brain sciences	Homo sapiens	NCBITaxon	NCBITaxon:9606	brain	UBERON	UBERON:0000955	Data acquisition and protocol overview	sub-010027	male	20-25
participants from clinic for cognitive neurology of the university clinic leipzig and the max planck institute for human and cognitive and brain sciences	Homo sapiens	NCBITaxon	NCBITaxon:9606	brain	UBERON	UBERON:0000955	Data acquisition and protocol overview	sub-010030	male	20-25
participants from clinic for cognitive neurology of the university clinic leipzig and the max planck institute for human and cognitive and brain sciences	Homo sapiens	NCBITaxon	NCBITaxon:9606	brain	UBERON	UBERON:0000955	Data acquisition and protocol overview	sub-010031	female	20-25
participants from clinic for cognitive neurology of the university clinic leipzig and the max planck institute for human and cognitive and brain sciences	Homo sapiens	NCBITaxon	NCBITaxon:9606	brain	UBERON	UBERON:0000955	Data acquisition and protocol overview	sub-010033	female	20-25
participants from clinic for cognitive neurology of the university clinic leipzig and the max planck institute for human and cognitive and brain sciences	Homo sapiens	NCBITaxon	NCBITaxon:9606	brain	UBERON	UBERON:0000955	Data acquisition and protocol overview	sub-010034	male	25-30
participants from clinic for cognitive neurology of the university clinic leipzig and the max planck institute for human and cognitive and brain sciences	Homo sapiens	NCBITaxon	NCBITaxon:9606	brain	UBERON	UBERON:0000955	Data acquisition and protocol overview	sub-010035	female	25-30
participants from clinic for cognitive neurology of the university clinic leipzig and the max planck institute for human and cognitive and brain sciences	Homo sapiens	NCBITaxon	NCBITaxon:9606	brain	UBERON	UBERON:0000955	Data acquisition and protocol overview	sub-010036	female	30-35
participants from clinic for cognitive neurology of the university clinic leipzig and the max planck institute for human and cognitive and brain sciences	Homo sapiens	NCBITaxon	NCBITaxon:9606	brain	UBERON	UBERON:0000955	Data acquisition and protocol overview	sub-010037	female	65-70
participants from clinic for cognitive neurology of the university clinic leipzig and the max planck institute for human and cognitive and brain sciences	Homo sapiens	NCBITaxon	NCBITaxon:9606	brain	UBERON	UBERON:0000955	Data acquisition and protocol overview	sub-010038	female	25-30
participants from clinic for cognitive neurology of the university clinic leipzig and the max planck institute for human and cognitive and brain sciences	Homo sapiens	NCBITaxon	NCBITaxon:9606	brain	UBERON	UBERON:0000955	Data acquisition and protocol overview	sub-010040	female	20-25
participants from clinic for cognitive neurology of the university clinic leipzig and the max planck institute for human and cognitive and brain sciences	Homo sapiens	NCBITaxon	NCBITaxon:9606	brain	UBERON	UBERON:0000955	Data acquisition and protocol overview	sub-010041	male	70-75
participants from clinic for cognitive neurology of the university clinic leipzig and the max planck institute for human and cognitive and brain sciences	Homo sapiens	NCBITaxon	NCBITaxon:9606	brain	UBERON	UBERON:0000955	Data acquisition and protocol overview	sub-010042	female	30-35
participants from clinic for cognitive neurology of the university clinic leipzig and the max planck institute for human and cognitive and brain sciences	Homo sapiens	NCBITaxon	NCBITaxon:9606	brain	UBERON	UBERON:0000955	Data acquisition and protocol overview	sub-010044	female	65-70
participants from clinic for cognitive neurology of the university clinic leipzig and the max planck institute for human and cognitive and brain sciences	Homo sapiens	NCBITaxon	NCBITaxon:9606	brain	UBERON	UBERON:0000955	Data acquisition and protocol overview	sub-010045	female	65-70
participants from clinic for cognitive neurology of the university clinic leipzig and the max planck institute for human and cognitive and brain sciences	Homo sapiens	NCBITaxon	NCBITaxon:9606	brain	UBERON	UBERON:0000955	Data acquisition and protocol overview	sub-010046	male	65-70
participants from clinic for cognitive neurology of the university clinic leipzig and the max planck institute for human and cognitive and brain sciences	Homo sapiens	NCBITaxon	NCBITaxon:9606	brain	UBERON	UBERON:0000955	Data acquisition and protocol overview	sub-010047	female	75-80
participants from clinic for cognitive neurology of the university clinic leipzig and the max planck institute for human and cognitive and brain sciences	Homo sapiens	NCBITaxon	NCBITaxon:9606	brain	UBERON	UBERON:0000955	Data acquisition and protocol overview	sub-010048	female	65-70
participants from clinic for cognitive neurology of the university clinic leipzig and the max planck institute for human and cognitive and brain sciences	Homo sapiens	NCBITaxon	NCBITaxon:9606	brain	UBERON	UBERON:0000955	Data acquisition and protocol overview	sub-010049	female	70-75
participants from clinic for cognitive neurology of the university clinic leipzig and the max planck institute for human and cognitive and brain sciences	Homo sapiens	NCBITaxon	NCBITaxon:9606	brain	UBERON	UBERON:0000955	Data acquisition and protocol overview	sub-010050	female	60-65
participants from clinic for cognitive neurology of the university clinic leipzig and the max planck institute for human and cognitive and brain sciences	Homo sapiens	NCBITaxon	NCBITaxon:9606	brain	UBERON	UBERON:0000955	Data acquisition and protocol overview	sub-010051	male	65-70
participants from clinic for cognitive neurology of the university clinic leipzig and the max planck institute for human and cognitive and brain sciences	Homo sapiens	NCBITaxon	NCBITaxon:9606	brain	UBERON	UBERON:0000955	Data acquisition and protocol overview	sub-010052	male	25-30
participants from clinic for cognitive neurology of the university clinic leipzig and the max planck institute for human and cognitive and brain sciences	Homo sapiens	NCBITaxon	NCBITaxon:9606	brain	UBERON	UBERON:0000955	Data acquisition and protocol overview	sub-010054	male	70-75
participants from clinic for cognitive neurology of the university clinic leipzig and the max planck institute for human and cognitive and brain sciences	Homo sapiens	NCBITaxon	NCBITaxon:9606	brain	UBERON	UBERON:0000955	Data acquisition and protocol overview	sub-010055	male	70-75
participants from clinic for cognitive neurology of the university clinic leipzig and the max planck institute for human and cognitive and brain sciences	Homo sapiens	NCBITaxon	NCBITaxon:9606	brain	UBERON	UBERON:0000955	Data acquisition and protocol overview	sub-010056	male	20-25
participants from clinic for cognitive neurology of the university clinic leipzig and the max planck institute for human and cognitive and brain sciences	Homo sapiens	NCBITaxon	NCBITaxon:9606	brain	UBERON	UBERON:0000955	Data acquisition and protocol overview	sub-010057	male	60-65
participants from clinic for cognitive neurology of the university clinic leipzig and the max planck institute for human and cognitive and brain sciences	Homo sapiens	NCBITaxon	NCBITaxon:9606	brain	UBERON	UBERON:0000955	Data acquisition and protocol overview	sub-010058	male	20-25
participants from clinic for cognitive neurology of the university clinic leipzig and the max planck institute for human and cognitive and brain sciences	Homo sapiens	NCBITaxon	NCBITaxon:9606	brain	UBERON	UBERON:0000955	Data acquisition and protocol overview	sub-010059	male	75-80
participants from clinic for cognitive neurology of the university clinic leipzig and the max planck institute for human and cognitive and brain sciences	Homo sapiens	NCBITaxon	NCBITaxon:9606	brain	UBERON	UBERON:0000955	Data acquisition and protocol overview	sub-010060	male	30-35
participants from clinic for cognitive neurology of the university clinic leipzig and the max planck institute for human and cognitive and brain sciences	Homo sapiens	NCBITaxon	NCBITaxon:9606	brain	UBERON	UBERON:0000955	Data acquisition and protocol overview	sub-010062	female	25-30
participants from clinic for cognitive neurology of the university clinic leipzig and the max planck institute for human and cognitive and brain sciences	Homo sapiens	NCBITaxon	NCBITaxon:9606	brain	UBERON	UBERON:0000955	Data acquisition and protocol overview	sub-010064	female	20-25
participants from clinic for cognitive neurology of the university clinic leipzig and the max planck institute for human and cognitive and brain sciences	Homo sapiens	NCBITaxon	NCBITaxon:9606	brain	UBERON	UBERON:0000955	Data acquisition and protocol overview	sub-010065	male	20-25
participants from clinic for cognitive neurology of the university clinic leipzig and the max planck institute for human and cognitive and brain sciences	Homo sapiens	NCBITaxon	NCBITaxon:9606	brain	UBERON	UBERON:0000955	Data acquisition and protocol overview	sub-010067	male	20-25
participants from clinic for cognitive neurology of the university clinic leipzig and the max planck institute for human and cognitive and brain sciences	Homo sapiens	NCBITaxon	NCBITaxon:9606	brain	UBERON	UBERON:0000955	Data acquisition and protocol overview	sub-010068	female	25-30
participants from clinic for cognitive neurology of the university clinic leipzig and the max planck institute for human and cognitive and brain sciences	Homo sapiens	NCBITaxon	NCBITaxon:9606	brain	UBERON	UBERON:0000955	Data acquisition and protocol overview	sub-010069	male	20-25
participants from clinic for cognitive neurology of the university clinic leipzig and the max planck institute for human and cognitive and brain sciences	Homo sapiens	NCBITaxon	NCBITaxon:9606	brain	UBERON	UBERON:0000955	Data acquisition and protocol overview	sub-010070	male	20-25
participants from clinic for cognitive neurology of the university clinic leipzig and the max planck institute for human and cognitive and brain sciences	Homo sapiens	NCBITaxon	NCBITaxon:9606	brain	UBERON	UBERON:0000955	Data acquisition and protocol overview	sub-010071	male	25-30
participants from clinic for cognitive neurology of the university clinic leipzig and the max planck institute for human and cognitive and brain sciences	Homo sapiens	NCBITaxon	NCBITaxon:9606	brain	UBERON	UBERON:0000955	Data acquisition and protocol overview	sub-010072	male	25-30
participants from clinic for cognitive neurology of the university clinic leipzig and the max planck institute for human and cognitive and brain sciences	Homo sapiens	NCBITaxon	NCBITaxon:9606	brain	UBERON	UBERON:0000955	Data acquisition and protocol overview	sub-010073	male	20-25
participants from clinic for cognitive neurology of the university clinic leipzig and the max planck institute for human and cognitive and brain sciences	Homo sapiens	NCBITaxon	NCBITaxon:9606	brain	UBERON	UBERON:0000955	Data acquisition and protocol overview	sub-010074	male	30-35
participants from clinic for cognitive neurology of the university clinic leipzig and the max planck institute for human and cognitive and brain sciences	Homo sapiens	NCBITaxon	NCBITaxon:9606	brain	UBERON	UBERON:0000955	Data acquisition and protocol overview	sub-010075	female	20-25
participants from clinic for cognitive neurology of the university clinic leipzig and the max planck institute for human and cognitive and brain sciences	Homo sapiens	NCBITaxon	NCBITaxon:9606	brain	UBERON	UBERON:0000955	Data acquisition and protocol overview	sub-010076	female	25-30
participants from clinic for cognitive neurology of the university clinic leipzig and the max planck institute for human and cognitive and brain sciences	Homo sapiens	NCBITaxon	NCBITaxon:9606	brain	UBERON	UBERON:0000955	Data acquisition and protocol overview	sub-010077	female	20-25
participants from clinic for cognitive neurology of the university clinic leipzig and the max planck institute for human and cognitive and brain sciences	Homo sapiens	NCBITaxon	NCBITaxon:9606	brain	UBERON	UBERON:0000955	Data acquisition and protocol overview	sub-010078	female	20-25
participants from clinic for cognitive neurology of the university clinic leipzig and the max planck institute for human and cognitive and brain sciences	Homo sapiens	NCBITaxon	NCBITaxon:9606	brain	UBERON	UBERON:0000955	Data acquisition and protocol overview	sub-010080	female	30-35
participants from clinic for cognitive neurology of the university clinic leipzig and the max planck institute for human and cognitive and brain sciences	Homo sapiens	NCBITaxon	NCBITaxon:9606	brain	UBERON	UBERON:0000955	Data acquisition and protocol overview	sub-010082	female	25-30
participants from clinic for cognitive neurology of the university clinic leipzig and the max planck institute for human and cognitive and brain sciences	Homo sapiens	NCBITaxon	NCBITaxon:9606	brain	UBERON	UBERON:0000955	Data acquisition and protocol overview	sub-010084	female	20-25
participants from clinic for cognitive neurology of the university clinic leipzig and the max planck institute for human and cognitive and brain sciences	Homo sapiens	NCBITaxon	NCBITaxon:9606	brain	UBERON	UBERON:0000955	Data acquisition and protocol overview	sub-010085	male	70-75
participants from clinic for cognitive neurology of the university clinic leipzig and the max planck institute for human and cognitive and brain sciences	Homo sapiens	NCBITaxon	NCBITaxon:9606	brain	UBERON	UBERON:0000955	Data acquisition and protocol overview	sub-010086	female	65-70
participants from clinic for cognitive neurology of the university clinic leipzig and the max planck institute for human and cognitive and brain sciences	Homo sapiens	NCBITaxon	NCBITaxon:9606	brain	UBERON	UBERON:0000955	Data acquisition and protocol overview	sub-010088	male	65-70
participants from clinic for cognitive neurology of the university clinic leipzig and the max planck institute for human and cognitive and brain sciences	Homo sapiens	NCBITaxon	NCBITaxon:9606	brain	UBERON	UBERON:0000955	Data acquisition and protocol overview	sub-010090	female	65-70
participants from clinic for cognitive neurology of the university clinic leipzig and the max planck institute for human and cognitive and brain sciences	Homo sapiens	NCBITaxon	NCBITaxon:9606	brain	UBERON	UBERON:0000955	Data acquisition and protocol overview	sub-010091	male	55-60
participants from clinic for cognitive neurology of the university clinic leipzig and the max planck institute for human and cognitive and brain sciences	Homo sapiens	NCBITaxon	NCBITaxon:9606	brain	UBERON	UBERON:0000955	Data acquisition and protocol overview	sub-010092	male	70-75
participants from clinic for cognitive neurology of the university clinic leipzig and the max planck institute for human and cognitive and brain sciences	Homo sapiens	NCBITaxon	NCBITaxon:9606	brain	UBERON	UBERON:0000955	Data acquisition and protocol overview	sub-010093	female	70-75
participants from clinic for cognitive neurology of the university clinic leipzig and the max planck institute for human and cognitive and brain sciences	Homo sapiens	NCBITaxon	NCBITaxon:9606	brain	UBERON	UBERON:0000955	Data acquisition and protocol overview	sub-010094	female	30-35
participants from clinic for cognitive neurology of the university clinic leipzig and the max planck institute for human and cognitive and brain sciences	Homo sapiens	NCBITaxon	NCBITaxon:9606	brain	UBERON	UBERON:0000955	Data acquisition and protocol overview	sub-010096	female	20-25
participants from clinic for cognitive neurology of the university clinic leipzig and the max planck institute for human and cognitive and brain sciences	Homo sapiens	NCBITaxon	NCBITaxon:9606	brain	UBERON	UBERON:0000955	Data acquisition and protocol overview	sub-010097	male	25-30
participants from clinic for cognitive neurology of the university clinic leipzig and the max planck institute for human and cognitive and brain sciences	Homo sapiens	NCBITaxon	NCBITaxon:9606	brain	UBERON	UBERON:0000955	Data acquisition and protocol overview	sub-010098	female	25-30
participants from clinic for cognitive neurology of the university clinic leipzig and the max planck institute for human and cognitive and brain sciences	Homo sapiens	NCBITaxon	NCBITaxon:9606	brain	UBERON	UBERON:0000955	Data acquisition and protocol overview	sub-010099	female	25-30
participants from clinic for cognitive neurology of the university clinic leipzig and the max planck institute for human and cognitive and brain sciences	Homo sapiens	NCBITaxon	NCBITaxon:9606	brain	UBERON	UBERON:0000955	Data acquisition and protocol overview	sub-010101	female	20-25
participants from clinic for cognitive neurology of the university clinic leipzig and the max planck institute for human and cognitive and brain sciences	Homo sapiens	NCBITaxon	NCBITaxon:9606	brain	UBERON	UBERON:0000955	Data acquisition and protocol overview	sub-010102	female	20-25
participants from clinic for cognitive neurology of the university clinic leipzig and the max planck institute for human and cognitive and brain sciences	Homo sapiens	NCBITaxon	NCBITaxon:9606	brain	UBERON	UBERON:0000955	Data acquisition and protocol overview	sub-010103	male	40-45
participants from clinic for cognitive neurology of the university clinic leipzig and the max planck institute for human and cognitive and brain sciences	Homo sapiens	NCBITaxon	NCBITaxon:9606	brain	UBERON	UBERON:0000955	Data acquisition and protocol overview	sub-010105	female	20-25
participants from clinic for cognitive neurology of the university clinic leipzig and the max planck institute for human and cognitive and brain sciences	Homo sapiens	NCBITaxon	NCBITaxon:9606	brain	UBERON	UBERON:0000955	Data acquisition and protocol overview	sub-010106	female	25-30
participants from clinic for cognitive neurology of the university clinic leipzig and the max planck institute for human and cognitive and brain sciences	Homo sapiens	NCBITaxon	NCBITaxon:9606	brain	UBERON	UBERON:0000955	Data acquisition and protocol overview	sub-010107	female	25-30
participants from clinic for cognitive neurology of the university clinic leipzig and the max planck institute for human and cognitive and brain sciences	Homo sapiens	NCBITaxon	NCBITaxon:9606	brain	UBERON	UBERON:0000955	Data acquisition and protocol overview	sub-010108	female	25-30
participants from clinic for cognitive neurology of the university clinic leipzig and the max planck institute for human and cognitive and brain sciences	Homo sapiens	NCBITaxon	NCBITaxon:9606	brain	UBERON	UBERON:0000955	Data acquisition and protocol overview	sub-010109	male	20-25
participants from clinic for cognitive neurology of the university clinic leipzig and the max planck institute for human and cognitive and brain sciences	Homo sapiens	NCBITaxon	NCBITaxon:9606	brain	UBERON	UBERON:0000955	Data acquisition and protocol overview	sub-010111	female	20-25
participants from clinic for cognitive neurology of the university clinic leipzig and the max planck institute for human and cognitive and brain sciences	Homo sapiens	NCBITaxon	NCBITaxon:9606	brain	UBERON	UBERON:0000955	Data acquisition and protocol overview	sub-010112	female	25-30
participants from clinic for cognitive neurology of the university clinic leipzig and the max planck institute for human and cognitive and brain sciences	Homo sapiens	NCBITaxon	NCBITaxon:9606	brain	UBERON	UBERON:0000955	Data acquisition and protocol overview	sub-010113	female	25-30
participants from clinic for cognitive neurology of the university clinic leipzig and the max planck institute for human and cognitive and brain sciences	Homo sapiens	NCBITaxon	NCBITaxon:9606	brain	UBERON	UBERON:0000955	Data acquisition and protocol overview	sub-010114	female	40-45
participants from clinic for cognitive neurology of the university clinic leipzig and the max planck institute for human and cognitive and brain sciences	Homo sapiens	NCBITaxon	NCBITaxon:9606	brain	UBERON	UBERON:0000955	Data acquisition and protocol overview	sub-010115	female	25-30
participants from clinic for cognitive neurology of the university clinic leipzig and the max planck institute for human and cognitive and brain sciences	Homo sapiens	NCBITaxon	NCBITaxon:9606	brain	UBERON	UBERON:0000955	Data acquisition and protocol overview	sub-010116	female	20-25
participants from clinic for cognitive neurology of the university clinic leipzig and the max planck institute for human and cognitive and brain sciences	Homo sapiens	NCBITaxon	NCBITaxon:9606	brain	UBERON	UBERON:0000955	Data acquisition and protocol overview	sub-010117	female	20-25
participants from clinic for cognitive neurology of the university clinic leipzig and the max planck institute for human and cognitive and brain sciences	Homo sapiens	NCBITaxon	NCBITaxon:9606	brain	UBERON	UBERON:0000955	Data acquisition and protocol overview	sub-010118	female	20-25
participants from clinic for cognitive neurology of the university clinic leipzig and the max planck institute for human and cognitive and brain sciences	Homo sapiens	NCBITaxon	NCBITaxon:9606	brain	UBERON	UBERON:0000955	Data acquisition and protocol overview	sub-010119	male	20-25
participants from clinic for cognitive neurology of the university clinic leipzig and the max planck institute for human and cognitive and brain sciences	Homo sapiens	NCBITaxon	NCBITaxon:9606	brain	UBERON	UBERON:0000955	Data acquisition and protocol overview	sub-010120	female	35-40
participants from clinic for cognitive neurology of the university clinic leipzig and the max planck institute for human and cognitive and brain sciences	Homo sapiens	NCBITaxon	NCBITaxon:9606	brain	UBERON	UBERON:0000955	Data acquisition and protocol overview	sub-010121	male	30-35
participants from clinic for cognitive neurology of the university clinic leipzig and the max planck institute for human and cognitive and brain sciences	Homo sapiens	NCBITaxon	NCBITaxon:9606	brain	UBERON	UBERON:0000955	Data acquisition and protocol overview	sub-010122	male	25-30
participants from clinic for cognitive neurology of the university clinic leipzig and the max planck institute for human and cognitive and brain sciences	Homo sapiens	NCBITaxon	NCBITaxon:9606	brain	UBERON	UBERON:0000955	Data acquisition and protocol overview	sub-010123	female	20-25
participants from clinic for cognitive neurology of the university clinic leipzig and the max planck institute for human and cognitive and brain sciences	Homo sapiens	NCBITaxon	NCBITaxon:9606	brain	UBERON	UBERON:0000955	Data acquisition and protocol overview	sub-010124	male	30-35
participants from clinic for cognitive neurology of the university clinic leipzig and the max planck institute for human and cognitive and brain sciences	Homo sapiens	NCBITaxon	NCBITaxon:9606	brain	UBERON	UBERON:0000955	Data acquisition and protocol overview	sub-010125	female	45-50
participants from clinic for cognitive neurology of the university clinic leipzig and the max planck institute for human and cognitive and brain sciences	Homo sapiens	NCBITaxon	NCBITaxon:9606	brain	UBERON	UBERON:0000955	Data acquisition and protocol overview	sub-010126	female	20-25
participants from clinic for cognitive neurology of the university clinic leipzig and the max planck institute for human and cognitive and brain sciences	Homo sapiens	NCBITaxon	NCBITaxon:9606	brain	UBERON	UBERON:0000955	Data acquisition and protocol overview	sub-010127	female	20-25
participants from clinic for cognitive neurology of the university clinic leipzig and the max planck institute for human and cognitive and brain sciences	Homo sapiens	NCBITaxon	NCBITaxon:9606	brain	UBERON	UBERON:0000955	Data acquisition and protocol overview	sub-010128	female	25-30
participants from clinic for cognitive neurology of the university clinic leipzig and the max planck institute for human and cognitive and brain sciences	Homo sapiens	NCBITaxon	NCBITaxon:9606	brain	UBERON	UBERON:0000955	Data acquisition and protocol overview	sub-010129	female	20-25
participants from clinic for cognitive neurology of the university clinic leipzig and the max planck institute for human and cognitive and brain sciences	Homo sapiens	NCBITaxon	NCBITaxon:9606	brain	UBERON	UBERON:0000955	Data acquisition and protocol overview	sub-010130	male	30-35
participants from clinic for cognitive neurology of the university clinic leipzig and the max planck institute for human and cognitive and brain sciences	Homo sapiens	NCBITaxon	NCBITaxon:9606	brain	UBERON	UBERON:0000955	Data acquisition and protocol overview	sub-010131	male	25-30
participants from clinic for cognitive neurology of the university clinic leipzig and the max planck institute for human and cognitive and brain sciences	Homo sapiens	NCBITaxon	NCBITaxon:9606	brain	UBERON	UBERON:0000955	Data acquisition and protocol overview	sub-010132	female	20-25
participants from clinic for cognitive neurology of the university clinic leipzig and the max planck institute for human and cognitive and brain sciences	Homo sapiens	NCBITaxon	NCBITaxon:9606	brain	UBERON	UBERON:0000955	Data acquisition and protocol overview	sub-010135	female	35-40
participants from clinic for cognitive neurology of the university clinic leipzig and the max planck institute for human and cognitive and brain sciences	Homo sapiens	NCBITaxon	NCBITaxon:9606	brain	UBERON	UBERON:0000955	Data acquisition and protocol overview	sub-010136	male	25-30
participants from clinic for cognitive neurology of the university clinic leipzig and the max planck institute for human and cognitive and brain sciences	Homo sapiens	NCBITaxon	NCBITaxon:9606	brain	UBERON	UBERON:0000955	Data acquisition and protocol overview	sub-010137	female	25-30
participants from clinic for cognitive neurology of the university clinic leipzig and the max planck institute for human and cognitive and brain sciences	Homo sapiens	NCBITaxon	NCBITaxon:9606	brain	UBERON	UBERON:0000955	Data acquisition and protocol overview	sub-010138	male	25-30
participants from clinic for cognitive neurology of the university clinic leipzig and the max planck institute for human and cognitive and brain sciences	Homo sapiens	NCBITaxon	NCBITaxon:9606	brain	UBERON	UBERON:0000955	Data acquisition and protocol overview	sub-010139	male	55-60
participants from clinic for cognitive neurology of the university clinic leipzig and the max planck institute for human and cognitive and brain sciences	Homo sapiens	NCBITaxon	NCBITaxon:9606	brain	UBERON	UBERON:0000955	Data acquisition and protocol overview	sub-010140	male	20-25
participants from clinic for cognitive neurology of the university clinic leipzig and the max planck institute for human and cognitive and brain sciences	Homo sapiens	NCBITaxon	NCBITaxon:9606	brain	UBERON	UBERON:0000955	Data acquisition and protocol overview	sub-010141	male	20-25
participants from clinic for cognitive neurology of the university clinic leipzig and the max planck institute for human and cognitive and brain sciences	Homo sapiens	NCBITaxon	NCBITaxon:9606	brain	UBERON	UBERON:0000955	Data acquisition and protocol overview	sub-010142	male	35-40
participants from clinic for cognitive neurology of the university clinic leipzig and the max planck institute for human and cognitive and brain sciences	Homo sapiens	NCBITaxon	NCBITaxon:9606	brain	UBERON	UBERON:0000955	Data acquisition and protocol overview	sub-010143	female	20-25
participants from clinic for cognitive neurology of the university clinic leipzig and the max planck institute for human and cognitive and brain sciences	Homo sapiens	NCBITaxon	NCBITaxon:9606	brain	UBERON	UBERON:0000955	Data acquisition and protocol overview	sub-010144	female	25-30
participants from clinic for cognitive neurology of the university clinic leipzig and the max planck institute for human and cognitive and brain sciences	Homo sapiens	NCBITaxon	NCBITaxon:9606	brain	UBERON	UBERON:0000955	Data acquisition and protocol overview	sub-010145	male	20-25
participants from clinic for cognitive neurology of the university clinic leipzig and the max planck institute for human and cognitive and brain sciences	Homo sapiens	NCBITaxon	NCBITaxon:9606	brain	UBERON	UBERON:0000955	Data acquisition and protocol overview	sub-010146	female	65-70
participants from clinic for cognitive neurology of the university clinic leipzig and the max planck institute for human and cognitive and brain sciences	Homo sapiens	NCBITaxon	NCBITaxon:9606	brain	UBERON	UBERON:0000955	Data acquisition and protocol overview	sub-010147	male	25-30
participants from clinic for cognitive neurology of the university clinic leipzig and the max planck institute for human and cognitive and brain sciences	Homo sapiens	NCBITaxon	NCBITaxon:9606	brain	UBERON	UBERON:0000955	Data acquisition and protocol overview	sub-010148	male	60-65
participants from clinic for cognitive neurology of the university clinic leipzig and the max planck institute for human and cognitive and brain sciences	Homo sapiens	NCBITaxon	NCBITaxon:9606	brain	UBERON	UBERON:0000955	Data acquisition and protocol overview	sub-010149	female	70-75
participants from clinic for cognitive neurology of the university clinic leipzig and the max planck institute for human and cognitive and brain sciences	Homo sapiens	NCBITaxon	NCBITaxon:9606	brain	UBERON	UBERON:0000955	Data acquisition and protocol overview	sub-010151	female	20-25
participants from clinic for cognitive neurology of the university clinic leipzig and the max planck institute for human and cognitive and brain sciences	Homo sapiens	NCBITaxon	NCBITaxon:9606	brain	UBERON	UBERON:0000955	Data acquisition and protocol overview	sub-010152	female	60-65
participants from clinic for cognitive neurology of the university clinic leipzig and the max planck institute for human and cognitive and brain sciences	Homo sapiens	NCBITaxon	NCBITaxon:9606	brain	UBERON	UBERON:0000955	Data acquisition and protocol overview	sub-010153	male	50-55
participants from clinic for cognitive neurology of the university clinic leipzig and the max planck institute for human and cognitive and brain sciences	Homo sapiens	NCBITaxon	NCBITaxon:9606	brain	UBERON	UBERON:0000955	Data acquisition and protocol overview	sub-010154	female	25-30
participants from clinic for cognitive neurology of the university clinic leipzig and the max planck institute for human and cognitive and brain sciences	Homo sapiens	NCBITaxon	NCBITaxon:9606	brain	UBERON	UBERON:0000955	Data acquisition and protocol overview	sub-010155	female	20-25
participants from clinic for cognitive neurology of the university clinic leipzig and the max planck institute for human and cognitive and brain sciences	Homo sapiens	NCBITaxon	NCBITaxon:9606	brain	UBERON	UBERON:0000955	Data acquisition and protocol overview	sub-010156	male	25-30
participants from clinic for cognitive neurology of the university clinic leipzig and the max planck institute for human and cognitive and brain sciences	Homo sapiens	NCBITaxon	NCBITaxon:9606	brain	UBERON	UBERON:0000955	Data acquisition and protocol overview	sub-010157	female	20-25
participants from clinic for cognitive neurology of the university clinic leipzig and the max planck institute for human and cognitive and brain sciences	Homo sapiens	NCBITaxon	NCBITaxon:9606	brain	UBERON	UBERON:0000955	Data acquisition and protocol overview	sub-010158	male	25-30
participants from clinic for cognitive neurology of the university clinic leipzig and the max planck institute for human and cognitive and brain sciences	Homo sapiens	NCBITaxon	NCBITaxon:9606	brain	UBERON	UBERON:0000955	Data acquisition and protocol overview	sub-010159	male	20-25
participants from clinic for cognitive neurology of the university clinic leipzig and the max planck institute for human and cognitive and brain sciences	Homo sapiens	NCBITaxon	NCBITaxon:9606	brain	UBERON	UBERON:0000955	Data acquisition and protocol overview	sub-010160	male	20-25
participants from clinic for cognitive neurology of the university clinic leipzig and the max planck institute for human and cognitive and brain sciences	Homo sapiens	NCBITaxon	NCBITaxon:9606	brain	UBERON	UBERON:0000955	Data acquisition and protocol overview	sub-010161	male	30-35
participants from clinic for cognitive neurology of the university clinic leipzig and the max planck institute for human and cognitive and brain sciences	Homo sapiens	NCBITaxon	NCBITaxon:9606	brain	UBERON	UBERON:0000955	Data acquisition and protocol overview	sub-010162	male	20-25
participants from clinic for cognitive neurology of the university clinic leipzig and the max planck institute for human and cognitive and brain sciences	Homo sapiens	NCBITaxon	NCBITaxon:9606	brain	UBERON	UBERON:0000955	Data acquisition and protocol overview	sub-010163	female	25-30
participants from clinic for cognitive neurology of the university clinic leipzig and the max planck institute for human and cognitive and brain sciences	Homo sapiens	NCBITaxon	NCBITaxon:9606	brain	UBERON	UBERON:0000955	Data acquisition and protocol overview	sub-010164	female	20-25
participants from clinic for cognitive neurology of the university clinic leipzig and the max planck institute for human and cognitive and brain sciences	Homo sapiens	NCBITaxon	NCBITaxon:9606	brain	UBERON	UBERON:0000955	Data acquisition and protocol overview	sub-010165	female	20-25
participants from clinic for cognitive neurology of the university clinic leipzig and the max planck institute for human and cognitive and brain sciences	Homo sapiens	NCBITaxon	NCBITaxon:9606	brain	UBERON	UBERON:0000955	Data acquisition and protocol overview	sub-010166	female	20-25
participants from clinic for cognitive neurology of the university clinic leipzig and the max planck institute for human and cognitive and brain sciences	Homo sapiens	NCBITaxon	NCBITaxon:9606	brain	UBERON	UBERON:0000955	Data acquisition and protocol overview	sub-010167	male	25-30
participants from clinic for cognitive neurology of the university clinic leipzig and the max planck institute for human and cognitive and brain sciences	Homo sapiens	NCBITaxon	NCBITaxon:9606	brain	UBERON	UBERON:0000955	Data acquisition and protocol overview	sub-010168	female	25-30
participants from clinic for cognitive neurology of the university clinic leipzig and the max planck institute for human and cognitive and brain sciences	Homo sapiens	NCBITaxon	NCBITaxon:9606	brain	UBERON	UBERON:0000955	Data acquisition and protocol overview	sub-010171	male	25-30
participants from clinic for cognitive neurology of the university clinic leipzig and the max planck institute for human and cognitive and brain sciences	Homo sapiens	NCBITaxon	NCBITaxon:9606	brain	UBERON	UBERON:0000955	Data acquisition and protocol overview	sub-010172	male	30-35
participants from clinic for cognitive neurology of the university clinic leipzig and the max planck institute for human and cognitive and brain sciences	Homo sapiens	NCBITaxon	NCBITaxon:9606	brain	UBERON	UBERON:0000955	Data acquisition and protocol overview	sub-010173	male	20-25
participants from clinic for cognitive neurology of the university clinic leipzig and the max planck institute for human and cognitive and brain sciences	Homo sapiens	NCBITaxon	NCBITaxon:9606	brain	UBERON	UBERON:0000955	Data acquisition and protocol overview	sub-010174	male	20-25
participants from clinic for cognitive neurology of the university clinic leipzig and the max planck institute for human and cognitive and brain sciences	Homo sapiens	NCBITaxon	NCBITaxon:9606	brain	UBERON	UBERON:0000955	Data acquisition and protocol overview	sub-010175	male	55-60
participants from clinic for cognitive neurology of the university clinic leipzig and the max planck institute for human and cognitive and brain sciences	Homo sapiens	NCBITaxon	NCBITaxon:9606	brain	UBERON	UBERON:0000955	Data acquisition and protocol overview	sub-010176	male	25-30
participants from clinic for cognitive neurology of the university clinic leipzig and the max planck institute for human and cognitive and brain sciences	Homo sapiens	NCBITaxon	NCBITaxon:9606	brain	UBERON	UBERON:0000955	Data acquisition and protocol overview	sub-010177	male	50-55
participants from clinic for cognitive neurology of the university clinic leipzig and the max planck institute for human and cognitive and brain sciences	Homo sapiens	NCBITaxon	NCBITaxon:9606	brain	UBERON	UBERON:0000955	Data acquisition and protocol overview	sub-010178	male	45-50
participants from clinic for cognitive neurology of the university clinic leipzig and the max planck institute for human and cognitive and brain sciences	Homo sapiens	NCBITaxon	NCBITaxon:9606	brain	UBERON	UBERON:0000955	Data acquisition and protocol overview	sub-010179	male	35-40
participants from clinic for cognitive neurology of the university clinic leipzig and the max planck institute for human and cognitive and brain sciences	Homo sapiens	NCBITaxon	NCBITaxon:9606	brain	UBERON	UBERON:0000955	Data acquisition and protocol overview	sub-010181	female	20-25
participants from clinic for cognitive neurology of the university clinic leipzig and the max planck institute for human and cognitive and brain sciences	Homo sapiens	NCBITaxon	NCBITaxon:9606	brain	UBERON	UBERON:0000955	Data acquisition and protocol overview	sub-010182	male	25-30
participants from clinic for cognitive neurology of the university clinic leipzig and the max planck institute for human and cognitive and brain sciences	Homo sapiens	NCBITaxon	NCBITaxon:9606	brain	UBERON	UBERON:0000955	Data acquisition and protocol overview	sub-010184	male	25-30
participants from clinic for cognitive neurology of the university clinic leipzig and the max planck institute for human and cognitive and brain sciences	Homo sapiens	NCBITaxon	NCBITaxon:9606	brain	UBERON	UBERON:0000955	Data acquisition and protocol overview	sub-010185	female	20-25
participants from clinic for cognitive neurology of the university clinic leipzig and the max planck institute for human and cognitive and brain sciences	Homo sapiens	NCBITaxon	NCBITaxon:9606	brain	UBERON	UBERON:0000955	Data acquisition and protocol overview	sub-010186	female	20-25
participants from clinic for cognitive neurology of the university clinic leipzig and the max planck institute for human and cognitive and brain sciences	Homo sapiens	NCBITaxon	NCBITaxon:9606	brain	UBERON	UBERON:0000955	Data acquisition and protocol overview	sub-010187	female	25-30
participants from clinic for cognitive neurology of the university clinic leipzig and the max planck institute for human and cognitive and brain sciences	Homo sapiens	NCBITaxon	NCBITaxon:9606	brain	UBERON	UBERON:0000955	Data acquisition and protocol overview	sub-010188	female	30-35
participants from clinic for cognitive neurology of the university clinic leipzig and the max planck institute for human and cognitive and brain sciences	Homo sapiens	NCBITaxon	NCBITaxon:9606	brain	UBERON	UBERON:0000955	Data acquisition and protocol overview	sub-010189	male	25-30
participants from clinic for cognitive neurology of the university clinic leipzig and the max planck institute for human and cognitive and brain sciences	Homo sapiens	NCBITaxon	NCBITaxon:9606	brain	UBERON	UBERON:0000955	Data acquisition and protocol overview	sub-010190	female	25-30
participants from clinic for cognitive neurology of the university clinic leipzig and the max planck institute for human and cognitive and brain sciences	Homo sapiens	NCBITaxon	NCBITaxon:9606	brain	UBERON	UBERON:0000955	Data acquisition and protocol overview	sub-010191	male	25-30
participants from clinic for cognitive neurology of the university clinic leipzig and the max planck institute for human and cognitive and brain sciences	Homo sapiens	NCBITaxon	NCBITaxon:9606	brain	UBERON	UBERON:0000955	Data acquisition and protocol overview	sub-010192	male	25-30
participants from clinic for cognitive neurology of the university clinic leipzig and the max planck institute for human and cognitive and brain sciences	Homo sapiens	NCBITaxon	NCBITaxon:9606	brain	UBERON	UBERON:0000955	Data acquisition and protocol overview	sub-010194	male	25-30
participants from clinic for cognitive neurology of the university clinic leipzig and the max planck institute for human and cognitive and brain sciences	Homo sapiens	NCBITaxon	NCBITaxon:9606	brain	UBERON	UBERON:0000955	Data acquisition and protocol overview	sub-010195	male	20-25
participants from clinic for cognitive neurology of the university clinic leipzig and the max planck institute for human and cognitive and brain sciences	Homo sapiens	NCBITaxon	NCBITaxon:9606	brain	UBERON	UBERON:0000955	Data acquisition and protocol overview	sub-010196	male	25-30
participants from clinic for cognitive neurology of the university clinic leipzig and the max planck institute for human and cognitive and brain sciences	Homo sapiens	NCBITaxon	NCBITaxon:9606	brain	UBERON	UBERON:0000955	Data acquisition and protocol overview	sub-010198	female	35-40
participants from clinic for cognitive neurology of the university clinic leipzig and the max planck institute for human and cognitive and brain sciences	Homo sapiens	NCBITaxon	NCBITaxon:9606	brain	UBERON	UBERON:0000955	Data acquisition and protocol overview	sub-010200	male	20-25
participants from clinic for cognitive neurology of the university clinic leipzig and the max planck institute for human and cognitive and brain sciences	Homo sapiens	NCBITaxon	NCBITaxon:9606	brain	UBERON	UBERON:0000955	Data acquisition and protocol overview	sub-010201	male	25-30
participants from clinic for cognitive neurology of the university clinic leipzig and the max planck institute for human and cognitive and brain sciences	Homo sapiens	NCBITaxon	NCBITaxon:9606	brain	UBERON	UBERON:0000955	Data acquisition and protocol overview	sub-010203	male	25-30
participants from clinic for cognitive neurology of the university clinic leipzig and the max planck institute for human and cognitive and brain sciences	Homo sapiens	NCBITaxon	NCBITaxon:9606	brain	UBERON	UBERON:0000955	Data acquisition and protocol overview	sub-010204	male	25-30
participants from clinic for cognitive neurology of the university clinic leipzig and the max planck institute for human and cognitive and brain sciences	Homo sapiens	NCBITaxon	NCBITaxon:9606	brain	UBERON	UBERON:0000955	Data acquisition and protocol overview	sub-010205	female	35-40
participants from clinic for cognitive neurology of the university clinic leipzig and the max planck institute for human and cognitive and brain sciences	Homo sapiens	NCBITaxon	NCBITaxon:9606	brain	UBERON	UBERON:0000955	Data acquisition and protocol overview	sub-010206	female	40-45
participants from clinic for cognitive neurology of the university clinic leipzig and the max planck institute for human and cognitive and brain sciences	Homo sapiens	NCBITaxon	NCBITaxon:9606	brain	UBERON	UBERON:0000955	Data acquisition and protocol overview	sub-010208	male	25-30
participants from clinic for cognitive neurology of the university clinic leipzig and the max planck institute for human and cognitive and brain sciences	Homo sapiens	NCBITaxon	NCBITaxon:9606	brain	UBERON	UBERON:0000955	Data acquisition and protocol overview	sub-010209	female	25-30
participants from clinic for cognitive neurology of the university clinic leipzig and the max planck institute for human and cognitive and brain sciences	Homo sapiens	NCBITaxon	NCBITaxon:9606	brain	UBERON	UBERON:0000955	Data acquisition and protocol overview	sub-010210	male	25-30
participants from clinic for cognitive neurology of the university clinic leipzig and the max planck institute for human and cognitive and brain sciences	Homo sapiens	NCBITaxon	NCBITaxon:9606	brain	UBERON	UBERON:0000955	Data acquisition and protocol overview	sub-010211	female	40-45
participants from clinic for cognitive neurology of the university clinic leipzig and the max planck institute for human and cognitive and brain sciences	Homo sapiens	NCBITaxon	NCBITaxon:9606	brain	UBERON	UBERON:0000955	Data acquisition and protocol overview	sub-010212	male	30-35
participants from clinic for cognitive neurology of the university clinic leipzig and the max planck institute for human and cognitive and brain sciences	Homo sapiens	NCBITaxon	NCBITaxon:9606	brain	UBERON	UBERON:0000955	Data acquisition and protocol overview	sub-010213	male	25-30
participants from clinic for cognitive neurology of the university clinic leipzig and the max planck institute for human and cognitive and brain sciences	Homo sapiens	NCBITaxon	NCBITaxon:9606	brain	UBERON	UBERON:0000955	Data acquisition and protocol overview	sub-010214	male	25-30
participants from clinic for cognitive neurology of the university clinic leipzig and the max planck institute for human and cognitive and brain sciences	Homo sapiens	NCBITaxon	NCBITaxon:9606	brain	UBERON	UBERON:0000955	Data acquisition and protocol overview	sub-010215	male	25-30
participants from clinic for cognitive neurology of the university clinic leipzig and the max planck institute for human and cognitive and brain sciences	Homo sapiens	NCBITaxon	NCBITaxon:9606	brain	UBERON	UBERON:0000955	Data acquisition and protocol overview	sub-010216	male	25-30
participants from clinic for cognitive neurology of the university clinic leipzig and the max planck institute for human and cognitive and brain sciences	Homo sapiens	NCBITaxon	NCBITaxon:9606	brain	UBERON	UBERON:0000955	Data acquisition and protocol overview	sub-010217	male	25-30
participants from clinic for cognitive neurology of the university clinic leipzig and the max planck institute for human and cognitive and brain sciences	Homo sapiens	NCBITaxon	NCBITaxon:9606	brain	UBERON	UBERON:0000955	Data acquisition and protocol overview	sub-010218	male	25-30
participants from clinic for cognitive neurology of the university clinic leipzig and the max planck institute for human and cognitive and brain sciences	Homo sapiens	NCBITaxon	NCBITaxon:9606	brain	UBERON	UBERON:0000955	Data acquisition and protocol overview	sub-010220	male	30-35
participants from clinic for cognitive neurology of the university clinic leipzig and the max planck institute for human and cognitive and brain sciences	Homo sapiens	NCBITaxon	NCBITaxon:9606	brain	UBERON	UBERON:0000955	Data acquisition and protocol overview	sub-010221	female	25-30
participants from clinic for cognitive neurology of the university clinic leipzig and the max planck institute for human and cognitive and brain sciences	Homo sapiens	NCBITaxon	NCBITaxon:9606	brain	UBERON	UBERON:0000955	Data acquisition and protocol overview	sub-010224	male	25-30
participants from clinic for cognitive neurology of the university clinic leipzig and the max planck institute for human and cognitive and brain sciences	Homo sapiens	NCBITaxon	NCBITaxon:9606	brain	UBERON	UBERON:0000955	Data acquisition and protocol overview	sub-010225	male	20-25
participants from clinic for cognitive neurology of the university clinic leipzig and the max planck institute for human and cognitive and brain sciences	Homo sapiens	NCBITaxon	NCBITaxon:9606	brain	UBERON	UBERON:0000955	Data acquisition and protocol overview	sub-010226	male	25-30
participants from clinic for cognitive neurology of the university clinic leipzig and the max planck institute for human and cognitive and brain sciences	Homo sapiens	NCBITaxon	NCBITaxon:9606	brain	UBERON	UBERON:0000955	Data acquisition and protocol overview	sub-010227	male	20-25
participants from clinic for cognitive neurology of the university clinic leipzig and the max planck institute for human and cognitive and brain sciences	Homo sapiens	NCBITaxon	NCBITaxon:9606	brain	UBERON	UBERON:0000955	Data acquisition and protocol overview	sub-010228	male	20-25
participants from clinic for cognitive neurology of the university clinic leipzig and the max planck institute for human and cognitive and brain sciences	Homo sapiens	NCBITaxon	NCBITaxon:9606	brain	UBERON	UBERON:0000955	Data acquisition and protocol overview	sub-010229	male	30-35
participants from clinic for cognitive neurology of the university clinic leipzig and the max planck institute for human and cognitive and brain sciences	Homo sapiens	NCBITaxon	NCBITaxon:9606	brain	UBERON	UBERON:0000955	Data acquisition and protocol overview	sub-010230	male	20-25
participants from clinic for cognitive neurology of the university clinic leipzig and the max planck institute for human and cognitive and brain sciences	Homo sapiens	NCBITaxon	NCBITaxon:9606	brain	UBERON	UBERON:0000955	Data acquisition and protocol overview	sub-010231	male	20-25
participants from clinic for cognitive neurology of the university clinic leipzig and the max planck institute for human and cognitive and brain sciences	Homo sapiens	NCBITaxon	NCBITaxon:9606	brain	UBERON	UBERON:0000955	Data acquisition and protocol overview	sub-010232	male	25-30
participants from clinic for cognitive neurology of the university clinic leipzig and the max planck institute for human and cognitive and brain sciences	Homo sapiens	NCBITaxon	NCBITaxon:9606	brain	UBERON	UBERON:0000955	Data acquisition and protocol overview	sub-010233	male	25-30
