# Supplementary material for: A functional connectome phenotyping dataset including cognitive state and personality measures
Source: Sci Data. 2019 Feb 12;6:180307. doi: 10.1038/sdata.2018.307 (PMC6371896; doi:10.1038/sdata.2018.307)
Supplement: Supplementary file 1 [file sdata2018307-isa1.zip › a_Mendes391B_Q.txt]

Sample Name	Protocol REF	Assay Name	Raw Data File	Comment[Data Repository]	Comment[Data Record Accession]	Comment[Data Record URI]
sub-010001	Behavioral measures	Behavioural data for sub-010001	AMAS; ASR; BDI; BIS/BAS; BCQ; BP; SCS; ESS; Gold-MSI; HADS; IAT; IMIS; MPU; MMI; NEO PI-R; PSSI; SE; SD3; SDS; TPS; UPPS-P; FFMQ; MCQ30; NYC-Q; Short NYC-Q; SD MW; VISQ; SYN; Oddball; ACS; CCPT; ETS; AUT; CAQ; RAT; TCIA	Harvard Dataverse	doi:10.7910/DVN/VMJ6NV	https://doi.org/10.7910/DVN/VMJ6NV
sub-010002	Behavioral measures	Behavioural data for sub-010002	AMAS; ASR; BDI; BIS/BAS; BCQ; BP; SCS; ESS; Gold-MSI; HADS; IAT; IMIS; MPU; MMI; NEO PI-R; PSSI; SE; SD3; SDS; TPS; UPPS-P; FFMQ; MCQ30; NYC-Q; Short NYC-Q; SD MW; VISQ; SYN; Oddball; ACS; CCPT; ETS; AUT; CAQ; RAT; TCIA	Harvard Dataverse	doi:10.7910/DVN/VMJ6NV	https://doi.org/10.7910/DVN/VMJ6NV
sub-010004	Behavioral measures	Behavioural data for sub-010004	AMAS; ASR; BDI; BIS/BAS; BCQ; BP; SCS; ESS; Gold-MSI; HADS; IAT; IMIS; MPU; MMI; NEO PI-R; PSSI; SE; SD3; SDS; TPS; UPPS-P; FFMQ; MCQ30; NYC-Q; Short NYC-Q; SD MW; VISQ; SYN; Oddball; ACS; CCPT; ETS; AUT; CAQ; RAT; TCIA	Harvard Dataverse	doi:10.7910/DVN/VMJ6NV	https://doi.org/10.7910/DVN/VMJ6NV
sub-010005	Behavioral measures	Behavioural data for sub-010005	AMAS; ASR; BDI; BIS/BAS; BCQ; BP; SCS; ESS; Gold-MSI; HADS; IAT; IMIS; MPU; MMI; NEO PI-R; PSSI; SE; SD3; SDS; TPS; UPPS-P; FFMQ; MCQ30; NYC-Q; Short NYC-Q; SD MW; VISQ; SYN; Oddball; ACS; CCPT; ETS; AUT; CAQ; RAT; TCIA	Harvard Dataverse	doi:10.7910/DVN/VMJ6NV	https://doi.org/10.7910/DVN/VMJ6NV
sub-010006	Behavioral measures	Behavioural data for sub-010006	AMAS; ASR; BDI; BIS/BAS; BCQ; BP; SCS; ESS; Gold-MSI; HADS; IAT; IMIS; MPU; MMI; NEO PI-R; PSSI; SE; SD3; SDS; TPS; UPPS-P; FFMQ; MCQ30; NYC-Q; Short NYC-Q; SD MW; VISQ; SYN; Oddball; ACS; CCPT; ETS; AUT; CAQ; RAT; TCIA	Harvard Dataverse	doi:10.7910/DVN/VMJ6NV	https://doi.org/10.7910/DVN/VMJ6NV
sub-010007	Behavioral measures	Behavioural data for sub-010007	AMAS; ASR; BDI; BIS/BAS; BCQ; BP; SCS; ESS; Gold-MSI; HADS; IAT; IMIS; MPU; MMI; NEO PI-R; PSSI; SE; SD3; SDS; TPS; UPPS-P; FFMQ; MCQ30; NYC-Q; Short NYC-Q; SD MW; VISQ; SYN; Oddball; ACS; CCPT; ETS; AUT; CAQ; RAT; TCIA	Harvard Dataverse	doi:10.7910/DVN/VMJ6NV	https://doi.org/10.7910/DVN/VMJ6NV
sub-010008	Behavioral measures	Behavioural data for sub-010008	AMAS; ASR; BDI; BIS/BAS; BCQ; BP; SCS; ESS; Gold-MSI; HADS; IAT; IMIS; MPU; MMI; NEO PI-R; PSSI; SE; SD3; SDS; TPS; UPPS-P; FFMQ; MCQ30; NYC-Q; Short NYC-Q; SD MW; VISQ; SYN; Oddball; ACS; CCPT; ETS; AUT; CAQ; RAT; TCIA	Harvard Dataverse	doi:10.7910/DVN/VMJ6NV	https://doi.org/10.7910/DVN/VMJ6NV
sub-010009	Behavioral measures	Behavioural data for sub-010009	AMAS; ASR; BDI; BIS/BAS; BCQ; BP; SCS; ESS; Gold-MSI; HADS; IAT; IMIS; MPU; MMI; NEO PI-R; PSSI; SE; SD3; SDS; TPS; UPPS-P; FFMQ; MCQ30; NYC-Q; Short NYC-Q; SD MW; VISQ; SYN; Oddball; ACS; CCPT; ETS; AUT; CAQ; RAT; TCIA	Harvard Dataverse	doi:10.7910/DVN/VMJ6NV	https://doi.org/10.7910/DVN/VMJ6NV
sub-010011	Behavioral measures	Behavioural data for sub-010011	AMAS; ASR; BDI; BIS/BAS; BCQ; BP; SCS; ESS; Gold-MSI; HADS; IAT; IMIS; MPU; MMI; NEO PI-R; PSSI; SE; SD3; SDS; TPS; UPPS-P; FFMQ; MCQ30; NYC-Q; Short NYC-Q; SD MW; VISQ; SYN; Oddball; ACS; CCPT; ETS; AUT; CAQ; RAT; TCIA	Harvard Dataverse	doi:10.7910/DVN/VMJ6NV	https://doi.org/10.7910/DVN/VMJ6NV
sub-010014	Behavioral measures	Behavioural data for sub-010014	AMAS; ASR; BDI; BIS/BAS; BCQ; BP; SCS; ESS; Gold-MSI; HADS; IAT; IMIS; MPU; MMI; NEO PI-R; PSSI; SE; SD3; SDS; TPS; UPPS-P; FFMQ; MCQ30; NYC-Q; Short NYC-Q; SD MW; VISQ; SYN; Oddball; ACS; CCPT; ETS; AUT; CAQ; RAT; TCIA	Harvard Dataverse	doi:10.7910/DVN/VMJ6NV	https://doi.org/10.7910/DVN/VMJ6NV
sub-010015	Behavioral measures	Behavioural data for sub-010015	AMAS; ASR; BDI; BIS/BAS; BCQ; BP; SCS; ESS; Gold-MSI; HADS; IAT; IMIS; MPU; MMI; NEO PI-R; PSSI; SE; SD3; SDS; TPS; UPPS-P; FFMQ; MCQ30; NYC-Q; Short NYC-Q; SD MW; VISQ; SYN; Oddball; ACS; CCPT; ETS; AUT; CAQ; RAT; TCIA	Harvard Dataverse	doi:10.7910/DVN/VMJ6NV	https://doi.org/10.7910/DVN/VMJ6NV
sub-010016	Behavioral measures	Behavioural data for sub-010016	AMAS; ASR; BDI; BIS/BAS; BCQ; BP; SCS; ESS; Gold-MSI; HADS; IAT; IMIS; MPU; MMI; NEO PI-R; PSSI; SE; SD3; SDS; TPS; UPPS-P; FFMQ; MCQ30; NYC-Q; Short NYC-Q; SD MW; VISQ; SYN; Oddball; ACS; CCPT; ETS; AUT; CAQ; RAT; TCIA	Harvard Dataverse	doi:10.7910/DVN/VMJ6NV	https://doi.org/10.7910/DVN/VMJ6NV
sub-010017	Behavioral measures	Behavioural data for sub-010017	AMAS; ASR; BDI; BIS/BAS; BCQ; BP; SCS; ESS; Gold-MSI; HADS; IAT; IMIS; MPU; MMI; NEO PI-R; PSSI; SE; SD3; SDS; TPS; UPPS-P; FFMQ; MCQ30; NYC-Q; Short NYC-Q; SD MW; VISQ; SYN; Oddball; ACS; CCPT; ETS; AUT; CAQ; RAT; TCIA	Harvard Dataverse	doi:10.7910/DVN/VMJ6NV	https://doi.org/10.7910/DVN/VMJ6NV
sub-010018	Behavioral measures	Behavioural data for sub-010018	AMAS; ASR; BDI; BIS/BAS; BCQ; BP; SCS; ESS; Gold-MSI; HADS; IAT; IMIS; MPU; MMI; NEO PI-R; PSSI; SE; SD3; SDS; TPS; UPPS-P; FFMQ; MCQ30; NYC-Q; Short NYC-Q; SD MW; VISQ; SYN; Oddball; ACS; CCPT; ETS; AUT; CAQ; RAT; TCIA	Harvard Dataverse	doi:10.7910/DVN/VMJ6NV	https://doi.org/10.7910/DVN/VMJ6NV
sub-010021	Behavioral measures	Behavioural data for sub-010021	AMAS; ASR; BDI; BIS/BAS; BCQ; BP; SCS; ESS; Gold-MSI; HADS; IAT; IMIS; MPU; MMI; NEO PI-R; PSSI; SE; SD3; SDS; TPS; UPPS-P; FFMQ; MCQ30; NYC-Q; Short NYC-Q; SD MW; VISQ; SYN; Oddball; ACS; CCPT; ETS; AUT; CAQ; RAT; TCIA	Harvard Dataverse	doi:10.7910/DVN/VMJ6NV	https://doi.org/10.7910/DVN/VMJ6NV
sub-010022	Behavioral measures	Behavioural data for sub-010022	AMAS; ASR; BDI; BIS/BAS; BCQ; BP; SCS; ESS; Gold-MSI; HADS; IAT; IMIS; MPU; MMI; NEO PI-R; PSSI; SE; SD3; SDS; TPS; UPPS-P; FFMQ; MCQ30; NYC-Q; Short NYC-Q; SD MW; VISQ; SYN; Oddball; ACS; CCPT; ETS; AUT; CAQ; RAT; TCIA	Harvard Dataverse	doi:10.7910/DVN/VMJ6NV	https://doi.org/10.7910/DVN/VMJ6NV
sub-010023	Behavioral measures	Behavioural data for sub-010023	AMAS; ASR; BDI; BIS/BAS; BCQ; BP; SCS; ESS; Gold-MSI; HADS; IAT; IMIS; MPU; MMI; NEO PI-R; PSSI; SE; SD3; SDS; TPS; UPPS-P; FFMQ; MCQ30; NYC-Q; Short NYC-Q; SD MW; VISQ; SYN; Oddball; ACS; CCPT; ETS; AUT; CAQ; RAT; TCIA	Harvard Dataverse	doi:10.7910/DVN/VMJ6NV	https://doi.org/10.7910/DVN/VMJ6NV
sub-010024	Behavioral measures	Behavioural data for sub-010024	AMAS; ASR; BDI; BIS/BAS; BCQ; BP; SCS; ESS; Gold-MSI; HADS; IAT; IMIS; MPU; MMI; NEO PI-R; PSSI; SE; SD3; SDS; TPS; UPPS-P; FFMQ; MCQ30; NYC-Q; Short NYC-Q; SD MW; VISQ; SYN; Oddball; ACS; CCPT; ETS; AUT; CAQ; RAT; TCIA	Harvard Dataverse	doi:10.7910/DVN/VMJ6NV	https://doi.org/10.7910/DVN/VMJ6NV
sub-010025	Behavioral measures	Behavioural data for sub-010025	AMAS; ASR; BDI; BIS/BAS; BCQ; BP; SCS; ESS; Gold-MSI; HADS; IAT; IMIS; MPU; MMI; NEO PI-R; PSSI; SE; SD3; SDS; TPS; UPPS-P; FFMQ; MCQ30; NYC-Q; Short NYC-Q; SD MW; VISQ; SYN; Oddball; ACS; CCPT; ETS; AUT; CAQ; RAT; TCIA	Harvard Dataverse	doi:10.7910/DVN/VMJ6NV	https://doi.org/10.7910/DVN/VMJ6NV
sub-010026	Behavioral measures	Behavioural data for sub-010026	AMAS; ASR; BDI; BIS/BAS; BCQ; BP; SCS; ESS; Gold-MSI; HADS; IAT; IMIS; MPU; MMI; NEO PI-R; PSSI; SE; SD3; SDS; TPS; UPPS-P; FFMQ; MCQ30; NYC-Q; Short NYC-Q; SD MW; VISQ; SYN; Oddball; ACS; CCPT; ETS; AUT; CAQ; RAT; TCIA	Harvard Dataverse	doi:10.7910/DVN/VMJ6NV	https://doi.org/10.7910/DVN/VMJ6NV
sub-010027	Behavioral measures	Behavioural data for sub-010027	AMAS; ASR; BDI; BIS/BAS; BCQ; BP; SCS; ESS; Gold-MSI; HADS; IAT; IMIS; MPU; MMI; NEO PI-R; PSSI; SE; SD3; SDS; TPS; UPPS-P; FFMQ; MCQ30; NYC-Q; Short NYC-Q; SD MW; VISQ; SYN; Oddball; ACS; CCPT; ETS; AUT; CAQ; RAT; TCIA	Harvard Dataverse	doi:10.7910/DVN/VMJ6NV	https://doi.org/10.7910/DVN/VMJ6NV
sub-010030	Behavioral measures	Behavioural data for sub-010030	AMAS; ASR; BDI; BIS/BAS; BCQ; BP; SCS; ESS; Gold-MSI; HADS; IAT; IMIS; MPU; MMI; NEO PI-R; PSSI; SE; SD3; SDS; TPS; UPPS-P; FFMQ; MCQ30; NYC-Q; Short NYC-Q; SD MW; VISQ; SYN; Oddball; ACS; CCPT; ETS; AUT; CAQ; RAT; TCIA	Harvard Dataverse	doi:10.7910/DVN/VMJ6NV	https://doi.org/10.7910/DVN/VMJ6NV
sub-010031	Behavioral measures	Behavioural data for sub-010031	AMAS; ASR; BDI; BIS/BAS; BCQ; BP; SCS; ESS; Gold-MSI; HADS; IAT; IMIS; MPU; MMI; NEO PI-R; PSSI; SE; SD3; SDS; TPS; UPPS-P; FFMQ; MCQ30; NYC-Q; Short NYC-Q; SD MW; VISQ; SYN; Oddball; ACS; CCPT; ETS; AUT; CAQ; RAT; TCIA	Harvard Dataverse	doi:10.7910/DVN/VMJ6NV	https://doi.org/10.7910/DVN/VMJ6NV
sub-010033	Behavioral measures	Behavioural data for sub-010033	AMAS; ASR; BDI; BIS/BAS; BCQ; BP; SCS; ESS; Gold-MSI; HADS; IAT; IMIS; MPU; MMI; NEO PI-R; PSSI; SE; SD3; SDS; TPS; UPPS-P; FFMQ; MCQ30; NYC-Q; Short NYC-Q; SD MW; VISQ; SYN; Oddball; ACS; CCPT; ETS; AUT; CAQ; RAT; TCIA	Harvard Dataverse	doi:10.7910/DVN/VMJ6NV	https://doi.org/10.7910/DVN/VMJ6NV
sub-010034	Behavioral measures	Behavioural data for sub-010034	AMAS; ASR; BDI; BIS/BAS; BCQ; BP; SCS; ESS; Gold-MSI; HADS; IAT; IMIS; MPU; MMI; NEO PI-R; PSSI; SE; SD3; SDS; TPS; UPPS-P; FFMQ; MCQ30; NYC-Q; Short NYC-Q; SD MW; VISQ; SYN; Oddball; ACS; CCPT; ETS; AUT; CAQ; RAT; TCIA	Harvard Dataverse	doi:10.7910/DVN/VMJ6NV	https://doi.org/10.7910/DVN/VMJ6NV
sub-010035	Behavioral measures	Behavioural data for sub-010035	AMAS; ASR; BDI; BIS/BAS; BCQ; BP; SCS; ESS; Gold-MSI; HADS; IAT; IMIS; MPU; MMI; NEO PI-R; PSSI; SE; SD3; SDS; TPS; UPPS-P; FFMQ; MCQ30; NYC-Q; Short NYC-Q; SD MW; VISQ; SYN; Oddball; ACS; CCPT; ETS; AUT; CAQ; RAT; TCIA	Harvard Dataverse	doi:10.7910/DVN/VMJ6NV	https://doi.org/10.7910/DVN/VMJ6NV
sub-010036	Behavioral measures	Behavioural data for sub-010036	AMAS; ASR; BDI; BIS/BAS; BCQ; BP; SCS; ESS; Gold-MSI; HADS; IAT; IMIS; MPU; MMI; NEO PI-R; PSSI; SE; SD3; SDS; TPS; UPPS-P; FFMQ; MCQ30; NYC-Q; Short NYC-Q; SD MW; VISQ; SYN; Oddball; ACS; CCPT; ETS; AUT; CAQ; RAT; TCIA	Harvard Dataverse	doi:10.7910/DVN/VMJ6NV	https://doi.org/10.7910/DVN/VMJ6NV
sub-010037	Behavioral measures	Behavioural data for sub-010037	AMAS; ASR; BDI; BIS/BAS; BCQ; BP; SCS; ESS; Gold-MSI; HADS; IAT; IMIS; MPU; MMI; NEO PI-R; PSSI; SE; SD3; SDS; TPS; UPPS-P; FFMQ; MCQ30; NYC-Q; Short NYC-Q; SD MW; VISQ; SYN; Oddball; ACS; CCPT; ETS; AUT; CAQ; RAT; TCIA	Harvard Dataverse	doi:10.7910/DVN/VMJ6NV	https://doi.org/10.7910/DVN/VMJ6NV
sub-010038	Behavioral measures	Behavioural data for sub-010038	AMAS; ASR; BDI; BIS/BAS; BCQ; BP; SCS; ESS; Gold-MSI; HADS; IAT; IMIS; MPU; MMI; NEO PI-R; PSSI; SE; SD3; SDS; TPS; UPPS-P; FFMQ; MCQ30; NYC-Q; Short NYC-Q; SD MW; VISQ; SYN; Oddball; ACS; CCPT; ETS; AUT; CAQ; RAT; TCIA	Harvard Dataverse	doi:10.7910/DVN/VMJ6NV	https://doi.org/10.7910/DVN/VMJ6NV
sub-010040	Behavioral measures	Behavioural data for sub-010040	AMAS; ASR; BDI; BIS/BAS; BCQ; BP; SCS; ESS; Gold-MSI; HADS; IAT; IMIS; MPU; MMI; NEO PI-R; PSSI; SE; SD3; SDS; TPS; UPPS-P; FFMQ; MCQ30; NYC-Q; Short NYC-Q; SD MW; VISQ; SYN; Oddball; ACS; CCPT; ETS; AUT; CAQ; RAT; TCIA	Harvard Dataverse	doi:10.7910/DVN/VMJ6NV	https://doi.org/10.7910/DVN/VMJ6NV
sub-010041	Behavioral measures	Behavioural data for sub-010041	AMAS; ASR; BDI; BIS/BAS; BCQ; BP; SCS; ESS; Gold-MSI; HADS; IAT; IMIS; MPU; MMI; NEO PI-R; PSSI; SE; SD3; SDS; TPS; UPPS-P; FFMQ; MCQ30; NYC-Q; Short NYC-Q; SD MW; VISQ; SYN; Oddball; ACS; CCPT; ETS; AUT; CAQ; RAT; TCIA	Harvard Dataverse	doi:10.7910/DVN/VMJ6NV	https://doi.org/10.7910/DVN/VMJ6NV
sub-010042	Behavioral measures	Behavioural data for sub-010042	AMAS; ASR; BDI; BIS/BAS; BCQ; BP; SCS; ESS; Gold-MSI; HADS; IAT; IMIS; MPU; MMI; NEO PI-R; PSSI; SE; SD3; SDS; TPS; UPPS-P; FFMQ; MCQ30; NYC-Q; Short NYC-Q; SD MW; VISQ; SYN; Oddball; ACS; CCPT; ETS; AUT; CAQ; RAT; TCIA	Harvard Dataverse	doi:10.7910/DVN/VMJ6NV	https://doi.org/10.7910/DVN/VMJ6NV
sub-010044	Behavioral measures	Behavioural data for sub-010044	AMAS; ASR; BDI; BIS/BAS; BCQ; BP; SCS; ESS; Gold-MSI; HADS; IAT; IMIS; MPU; MMI; NEO PI-R; PSSI; SE; SD3; SDS; TPS; UPPS-P; FFMQ; MCQ30; NYC-Q; Short NYC-Q; SD MW; VISQ; SYN; Oddball; ACS; CCPT; ETS; AUT; CAQ; RAT; TCIA	Harvard Dataverse	doi:10.7910/DVN/VMJ6NV	https://doi.org/10.7910/DVN/VMJ6NV
sub-010045	Behavioral measures	Behavioural data for sub-010045	AMAS; ASR; BDI; BIS/BAS; BCQ; BP; SCS; ESS; Gold-MSI; HADS; IAT; IMIS; MPU; MMI; NEO PI-R; PSSI; SE; SD3; SDS; TPS; UPPS-P; FFMQ; MCQ30; NYC-Q; Short NYC-Q; SD MW; VISQ; SYN; Oddball; ACS; CCPT; ETS; AUT; CAQ; RAT; TCIA	Harvard Dataverse	doi:10.7910/DVN/VMJ6NV	https://doi.org/10.7910/DVN/VMJ6NV
sub-010046	Behavioral measures	Behavioural data for sub-010046	AMAS; ASR; BDI; BIS/BAS; BCQ; BP; SCS; ESS; Gold-MSI; HADS; IAT; IMIS; MPU; MMI; NEO PI-R; PSSI; SE; SD3; SDS; TPS; UPPS-P; FFMQ; MCQ30; NYC-Q; Short NYC-Q; SD MW; VISQ; SYN; Oddball; ACS; CCPT; ETS; AUT; CAQ; RAT; TCIA	Harvard Dataverse	doi:10.7910/DVN/VMJ6NV	https://doi.org/10.7910/DVN/VMJ6NV
sub-010047	Behavioral measures	Behavioural data for sub-010047	AMAS; ASR; BDI; BIS/BAS; BCQ; BP; SCS; ESS; Gold-MSI; HADS; IAT; IMIS; MPU; MMI; NEO PI-R; PSSI; SE; SD3; SDS; TPS; UPPS-P; FFMQ; MCQ30; NYC-Q; Short NYC-Q; SD MW; VISQ; SYN; Oddball; ACS; CCPT; ETS; AUT; CAQ; RAT; TCIA	Harvard Dataverse	doi:10.7910/DVN/VMJ6NV	https://doi.org/10.7910/DVN/VMJ6NV
sub-010048	Behavioral measures	Behavioural data for sub-010048	AMAS; ASR; BDI; BIS/BAS; BCQ; BP; SCS; ESS; Gold-MSI; HADS; IAT; IMIS; MPU; MMI; NEO PI-R; PSSI; SE; SD3; SDS; TPS; UPPS-P; FFMQ; MCQ30; NYC-Q; Short NYC-Q; SD MW; VISQ; SYN; Oddball; ACS; CCPT; ETS; AUT; CAQ; RAT; TCIA	Harvard Dataverse	doi:10.7910/DVN/VMJ6NV	https://doi.org/10.7910/DVN/VMJ6NV
sub-010049	Behavioral measures	Behavioural data for sub-010049	AMAS; ASR; BDI; BIS/BAS; BCQ; BP; SCS; ESS; Gold-MSI; HADS; IAT; IMIS; MPU; MMI; NEO PI-R; PSSI; SE; SD3; SDS; TPS; UPPS-P; FFMQ; MCQ30; NYC-Q; Short NYC-Q; SD MW; VISQ; SYN; Oddball; ACS; CCPT; ETS; AUT; CAQ; RAT; TCIA	Harvard Dataverse	doi:10.7910/DVN/VMJ6NV	https://doi.org/10.7910/DVN/VMJ6NV
sub-010050	Behavioral measures	Behavioural data for sub-010050	AMAS; ASR; BDI; BIS/BAS; BCQ; BP; SCS; ESS; Gold-MSI; HADS; IAT; IMIS; MPU; MMI; NEO PI-R; PSSI; SE; SD3; SDS; TPS; UPPS-P; FFMQ; MCQ30; NYC-Q; Short NYC-Q; SD MW; VISQ; SYN; Oddball; ACS; CCPT; ETS; AUT; CAQ; RAT; TCIA	Harvard Dataverse	doi:10.7910/DVN/VMJ6NV	https://doi.org/10.7910/DVN/VMJ6NV
sub-010051	Behavioral measures	Behavioural data for sub-010051	AMAS; ASR; BDI; BIS/BAS; BCQ; BP; SCS; ESS; Gold-MSI; HADS; IAT; IMIS; MPU; MMI; NEO PI-R; PSSI; SE; SD3; SDS; TPS; UPPS-P; FFMQ; MCQ30; NYC-Q; Short NYC-Q; SD MW; VISQ; SYN; Oddball; ACS; CCPT; ETS; AUT; CAQ; RAT; TCIA	Harvard Dataverse	doi:10.7910/DVN/VMJ6NV	https://doi.org/10.7910/DVN/VMJ6NV
sub-010052	Behavioral measures	Behavioural data for sub-010052	AMAS; ASR; BDI; BIS/BAS; BCQ; BP; SCS; ESS; Gold-MSI; HADS; IAT; IMIS; MPU; MMI; NEO PI-R; PSSI; SE; SD3; SDS; TPS; UPPS-P; FFMQ; MCQ30; NYC-Q; Short NYC-Q; SD MW; VISQ; SYN; Oddball; ACS; CCPT; ETS; AUT; CAQ; RAT; TCIA	Harvard Dataverse	doi:10.7910/DVN/VMJ6NV	https://doi.org/10.7910/DVN/VMJ6NV
sub-010054	Behavioral measures	Behavioural data for sub-010054	AMAS; ASR; BDI; BIS/BAS; BCQ; BP; SCS; ESS; Gold-MSI; HADS; IAT; IMIS; MPU; MMI; NEO PI-R; PSSI; SE; SD3; SDS; TPS; UPPS-P; FFMQ; MCQ30; NYC-Q; Short NYC-Q; SD MW; VISQ; SYN; Oddball; ACS; CCPT; ETS; AUT; CAQ; RAT; TCIA	Harvard Dataverse	doi:10.7910/DVN/VMJ6NV	https://doi.org/10.7910/DVN/VMJ6NV
sub-010055	Behavioral measures	Behavioural data for sub-010055	AMAS; ASR; BDI; BIS/BAS; BCQ; BP; SCS; ESS; Gold-MSI; HADS; IAT; IMIS; MPU; MMI; NEO PI-R; PSSI; SE; SD3; SDS; TPS; UPPS-P; FFMQ; MCQ30; NYC-Q; Short NYC-Q; SD MW; VISQ; SYN; Oddball; ACS; CCPT; ETS; AUT; CAQ; RAT; TCIA	Harvard Dataverse	doi:10.7910/DVN/VMJ6NV	https://doi.org/10.7910/DVN/VMJ6NV
sub-010056	Behavioral measures	Behavioural data for sub-010056	AMAS; ASR; BDI; BIS/BAS; BCQ; BP; SCS; ESS; Gold-MSI; HADS; IAT; IMIS; MPU; MMI; NEO PI-R; PSSI; SE; SD3; SDS; TPS; UPPS-P; FFMQ; MCQ30; NYC-Q; Short NYC-Q; SD MW; VISQ; SYN; Oddball; ACS; CCPT; ETS; AUT; CAQ; RAT; TCIA	Harvard Dataverse	doi:10.7910/DVN/VMJ6NV	https://doi.org/10.7910/DVN/VMJ6NV
sub-010057	Behavioral measures	Behavioural data for sub-010057	AMAS; ASR; BDI; BIS/BAS; BCQ; BP; SCS; ESS; Gold-MSI; HADS; IAT; IMIS; MPU; MMI; NEO PI-R; PSSI; SE; SD3; SDS; TPS; UPPS-P; FFMQ; MCQ30; NYC-Q; Short NYC-Q; SD MW; VISQ; SYN; Oddball; ACS; CCPT; ETS; AUT; CAQ; RAT; TCIA	Harvard Dataverse	doi:10.7910/DVN/VMJ6NV	https://doi.org/10.7910/DVN/VMJ6NV
sub-010058	Behavioral measures	Behavioural data for sub-010058	AMAS; ASR; BDI; BIS/BAS; BCQ; BP; SCS; ESS; Gold-MSI; HADS; IAT; IMIS; MPU; MMI; NEO PI-R; PSSI; SE; SD3; SDS; TPS; UPPS-P; FFMQ; MCQ30; NYC-Q; Short NYC-Q; SD MW; VISQ; SYN; Oddball; ACS; CCPT; ETS; AUT; CAQ; RAT; TCIA	Harvard Dataverse	doi:10.7910/DVN/VMJ6NV	https://doi.org/10.7910/DVN/VMJ6NV
sub-010059	Behavioral measures	Behavioural data for sub-010059	AMAS; ASR; BDI; BIS/BAS; BCQ; BP; SCS; ESS; Gold-MSI; HADS; IAT; IMIS; MPU; MMI; NEO PI-R; PSSI; SE; SD3; SDS; TPS; UPPS-P; FFMQ; MCQ30; NYC-Q; Short NYC-Q; SD MW; VISQ; SYN; Oddball; ACS; CCPT; ETS; AUT; CAQ; RAT; TCIA	Harvard Dataverse	doi:10.7910/DVN/VMJ6NV	https://doi.org/10.7910/DVN/VMJ6NV
sub-010060	Behavioral measures	Behavioural data for sub-010060	AMAS; ASR; BDI; BIS/BAS; BCQ; BP; SCS; ESS; Gold-MSI; HADS; IAT; IMIS; MPU; MMI; NEO PI-R; PSSI; SE; SD3; SDS; TPS; UPPS-P; FFMQ; MCQ30; NYC-Q; Short NYC-Q; SD MW; VISQ; SYN; Oddball; ACS; CCPT; ETS; AUT; CAQ; RAT; TCIA	Harvard Dataverse	doi:10.7910/DVN/VMJ6NV	https://doi.org/10.7910/DVN/VMJ6NV
sub-010062	Behavioral measures	Behavioural data for sub-010062	AMAS; ASR; BDI; BIS/BAS; BCQ; BP; SCS; ESS; Gold-MSI; HADS; IAT; IMIS; MPU; MMI; NEO PI-R; PSSI; SE; SD3; SDS; TPS; UPPS-P; FFMQ; MCQ30; NYC-Q; Short NYC-Q; SD MW; VISQ; SYN; Oddball; ACS; CCPT; ETS; AUT; CAQ; RAT; TCIA	Harvard Dataverse	doi:10.7910/DVN/VMJ6NV	https://doi.org/10.7910/DVN/VMJ6NV
sub-010064	Behavioral measures	Behavioural data for sub-010064	AMAS; ASR; BDI; BIS/BAS; BCQ; BP; SCS; ESS; Gold-MSI; HADS; IAT; IMIS; MPU; MMI; NEO PI-R; PSSI; SE; SD3; SDS; TPS; UPPS-P; FFMQ; MCQ30; NYC-Q; Short NYC-Q; SD MW; VISQ; SYN; Oddball; ACS; CCPT; ETS; AUT; CAQ; RAT; TCIA	Harvard Dataverse	doi:10.7910/DVN/VMJ6NV	https://doi.org/10.7910/DVN/VMJ6NV
sub-010065	Behavioral measures	Behavioural data for sub-010065	AMAS; ASR; BDI; BIS/BAS; BCQ; BP; SCS; ESS; Gold-MSI; HADS; IAT; IMIS; MPU; MMI; NEO PI-R; PSSI; SE; SD3; SDS; TPS; UPPS-P; FFMQ; MCQ30; NYC-Q; Short NYC-Q; SD MW; VISQ; SYN; Oddball; ACS; CCPT; ETS; AUT; CAQ; RAT; TCIA	Harvard Dataverse	doi:10.7910/DVN/VMJ6NV	https://doi.org/10.7910/DVN/VMJ6NV
sub-010067	Behavioral measures	Behavioural data for sub-010067	AMAS; ASR; BDI; BIS/BAS; BCQ; BP; SCS; ESS; Gold-MSI; HADS; IAT; IMIS; MPU; MMI; NEO PI-R; PSSI; SE; SD3; SDS; TPS; UPPS-P; FFMQ; MCQ30; NYC-Q; Short NYC-Q; SD MW; VISQ; SYN; Oddball; ACS; CCPT; ETS; AUT; CAQ; RAT; TCIA	Harvard Dataverse	doi:10.7910/DVN/VMJ6NV	https://doi.org/10.7910/DVN/VMJ6NV
sub-010068	Behavioral measures	Behavioural data for sub-010068	AMAS; ASR; BDI; BIS/BAS; BCQ; BP; SCS; ESS; Gold-MSI; HADS; IAT; IMIS; MPU; MMI; NEO PI-R; PSSI; SE; SD3; SDS; TPS; UPPS-P; FFMQ; MCQ30; NYC-Q; Short NYC-Q; SD MW; VISQ; SYN; Oddball; ACS; CCPT; ETS; AUT; CAQ; RAT; TCIA	Harvard Dataverse	doi:10.7910/DVN/VMJ6NV	https://doi.org/10.7910/DVN/VMJ6NV
sub-010069	Behavioral measures	Behavioural data for sub-010069	AMAS; ASR; BDI; BIS/BAS; BCQ; BP; SCS; ESS; Gold-MSI; HADS; IAT; IMIS; MPU; MMI; NEO PI-R; PSSI; SE; SD3; SDS; TPS; UPPS-P; FFMQ; MCQ30; NYC-Q; Short NYC-Q; SD MW; VISQ; SYN; Oddball; ACS; CCPT; ETS; AUT; CAQ; RAT; TCIA	Harvard Dataverse	doi:10.7910/DVN/VMJ6NV	https://doi.org/10.7910/DVN/VMJ6NV
sub-010070	Behavioral measures	Behavioural data for sub-010070	AMAS; ASR; BDI; BIS/BAS; BCQ; BP; SCS; ESS; Gold-MSI; HADS; IAT; IMIS; MPU; MMI; NEO PI-R; PSSI; SE; SD3; SDS; TPS; UPPS-P; FFMQ; MCQ30; NYC-Q; Short NYC-Q; SD MW; VISQ; SYN; Oddball; ACS; CCPT; ETS; AUT; CAQ; RAT; TCIA	Harvard Dataverse	doi:10.7910/DVN/VMJ6NV	https://doi.org/10.7910/DVN/VMJ6NV
sub-010071	Behavioral measures	Behavioural data for sub-010071	AMAS; ASR; BDI; BIS/BAS; BCQ; BP; SCS; ESS; Gold-MSI; HADS; IAT; IMIS; MPU; MMI; NEO PI-R; PSSI; SE; SD3; SDS; TPS; UPPS-P; FFMQ; MCQ30; NYC-Q; Short NYC-Q; SD MW; VISQ; SYN; Oddball; ACS; CCPT; ETS; AUT; CAQ; RAT; TCIA	Harvard Dataverse	doi:10.7910/DVN/VMJ6NV	https://doi.org/10.7910/DVN/VMJ6NV
sub-010072	Behavioral measures	Behavioural data for sub-010072	AMAS; ASR; BDI; BIS/BAS; BCQ; BP; SCS; ESS; Gold-MSI; HADS; IAT; IMIS; MPU; MMI; NEO PI-R; PSSI; SE; SD3; SDS; TPS; UPPS-P; FFMQ; MCQ30; NYC-Q; Short NYC-Q; SD MW; VISQ; SYN; Oddball; ACS; CCPT; ETS; AUT; CAQ; RAT; TCIA	Harvard Dataverse	doi:10.7910/DVN/VMJ6NV	https://doi.org/10.7910/DVN/VMJ6NV
sub-010073	Behavioral measures	Behavioural data for sub-010073	AMAS; ASR; BDI; BIS/BAS; BCQ; BP; SCS; ESS; Gold-MSI; HADS; IAT; IMIS; MPU; MMI; NEO PI-R; PSSI; SE; SD3; SDS; TPS; UPPS-P; FFMQ; MCQ30; NYC-Q; Short NYC-Q; SD MW; VISQ; SYN; Oddball; ACS; CCPT; ETS; AUT; CAQ; RAT; TCIA	Harvard Dataverse	doi:10.7910/DVN/VMJ6NV	https://doi.org/10.7910/DVN/VMJ6NV
sub-010074	Behavioral measures	Behavioural data for sub-010074	AMAS; ASR; BDI; BIS/BAS; BCQ; BP; SCS; ESS; Gold-MSI; HADS; IAT; IMIS; MPU; MMI; NEO PI-R; PSSI; SE; SD3; SDS; TPS; UPPS-P; FFMQ; MCQ30; NYC-Q; Short NYC-Q; SD MW; VISQ; SYN; Oddball; ACS; CCPT; ETS; AUT; CAQ; RAT; TCIA	Harvard Dataverse	doi:10.7910/DVN/VMJ6NV	https://doi.org/10.7910/DVN/VMJ6NV
sub-010075	Behavioral measures	Behavioural data for sub-010075	AMAS; ASR; BDI; BIS/BAS; BCQ; BP; SCS; ESS; Gold-MSI; HADS; IAT; IMIS; MPU; MMI; NEO PI-R; PSSI; SE; SD3; SDS; TPS; UPPS-P; FFMQ; MCQ30; NYC-Q; Short NYC-Q; SD MW; VISQ; SYN; Oddball; ACS; CCPT; ETS; AUT; CAQ; RAT; TCIA	Harvard Dataverse	doi:10.7910/DVN/VMJ6NV	https://doi.org/10.7910/DVN/VMJ6NV
sub-010076	Behavioral measures	Behavioural data for sub-010076	AMAS; ASR; BDI; BIS/BAS; BCQ; BP; SCS; ESS; Gold-MSI; HADS; IAT; IMIS; MPU; MMI; NEO PI-R; PSSI; SE; SD3; SDS; TPS; UPPS-P; FFMQ; MCQ30; NYC-Q; Short NYC-Q; SD MW; VISQ; SYN; Oddball; ACS; CCPT; ETS; AUT; CAQ; RAT; TCIA	Harvard Dataverse	doi:10.7910/DVN/VMJ6NV	https://doi.org/10.7910/DVN/VMJ6NV
sub-010077	Behavioral measures	Behavioural data for sub-010077	AMAS; ASR; BDI; BIS/BAS; BCQ; BP; SCS; ESS; Gold-MSI; HADS; IAT; IMIS; MPU; MMI; NEO PI-R; PSSI; SE; SD3; SDS; TPS; UPPS-P; FFMQ; MCQ30; NYC-Q; Short NYC-Q; SD MW; VISQ; SYN; Oddball; ACS; CCPT; ETS; AUT; CAQ; RAT; TCIA	Harvard Dataverse	doi:10.7910/DVN/VMJ6NV	https://doi.org/10.7910/DVN/VMJ6NV
sub-010078	Behavioral measures	Behavioural data for sub-010078	AMAS; ASR; BDI; BIS/BAS; BCQ; BP; SCS; ESS; Gold-MSI; HADS; IAT; IMIS; MPU; MMI; NEO PI-R; PSSI; SE; SD3; SDS; TPS; UPPS-P; FFMQ; MCQ30; NYC-Q; Short NYC-Q; SD MW; VISQ; SYN; Oddball; ACS; CCPT; ETS; AUT; CAQ; RAT; TCIA	Harvard Dataverse	doi:10.7910/DVN/VMJ6NV	https://doi.org/10.7910/DVN/VMJ6NV
sub-010080	Behavioral measures	Behavioural data for sub-010080	AMAS; ASR; BDI; BIS/BAS; BCQ; BP; SCS; ESS; Gold-MSI; HADS; IAT; IMIS; MPU; MMI; NEO PI-R; PSSI; SE; SD3; SDS; TPS; UPPS-P; FFMQ; MCQ30; NYC-Q; Short NYC-Q; SD MW; VISQ; SYN; Oddball; ACS; CCPT; ETS; AUT; CAQ; RAT; TCIA	Harvard Dataverse	doi:10.7910/DVN/VMJ6NV	https://doi.org/10.7910/DVN/VMJ6NV
sub-010082	Behavioral measures	Behavioural data for sub-010082	AMAS; ASR; BDI; BIS/BAS; BCQ; BP; SCS; ESS; Gold-MSI; HADS; IAT; IMIS; MPU; MMI; NEO PI-R; PSSI; SE; SD3; SDS; TPS; UPPS-P; FFMQ; MCQ30; NYC-Q; Short NYC-Q; SD MW; VISQ; SYN; Oddball; ACS; CCPT; ETS; AUT; CAQ; RAT; TCIA	Harvard Dataverse	doi:10.7910/DVN/VMJ6NV	https://doi.org/10.7910/DVN/VMJ6NV
sub-010084	Behavioral measures	Behavioural data for sub-010084	AMAS; ASR; BDI; BIS/BAS; BCQ; BP; SCS; ESS; Gold-MSI; HADS; IAT; IMIS; MPU; MMI; NEO PI-R; PSSI; SE; SD3; SDS; TPS; UPPS-P; FFMQ; MCQ30; NYC-Q; Short NYC-Q; SD MW; VISQ; SYN; Oddball; ACS; CCPT; ETS; AUT; CAQ; RAT; TCIA	Harvard Dataverse	doi:10.7910/DVN/VMJ6NV	https://doi.org/10.7910/DVN/VMJ6NV
sub-010085	Behavioral measures	Behavioural data for sub-010085	AMAS; ASR; BDI; BIS/BAS; BCQ; BP; SCS; ESS; Gold-MSI; HADS; IAT; IMIS; MPU; MMI; NEO PI-R; PSSI; SE; SD3; SDS; TPS; UPPS-P; FFMQ; MCQ30; NYC-Q; Short NYC-Q; SD MW; VISQ; SYN; Oddball; ACS; CCPT; ETS; AUT; CAQ; RAT; TCIA	Harvard Dataverse	doi:10.7910/DVN/VMJ6NV	https://doi.org/10.7910/DVN/VMJ6NV
sub-010086	Behavioral measures	Behavioural data for sub-010086	AMAS; ASR; BDI; BIS/BAS; BCQ; BP; SCS; ESS; Gold-MSI; HADS; IAT; IMIS; MPU; MMI; NEO PI-R; PSSI; SE; SD3; SDS; TPS; UPPS-P; FFMQ; MCQ30; NYC-Q; Short NYC-Q; SD MW; VISQ; SYN; Oddball; ACS; CCPT; ETS; AUT; CAQ; RAT; TCIA	Harvard Dataverse	doi:10.7910/DVN/VMJ6NV	https://doi.org/10.7910/DVN/VMJ6NV
sub-010088	Behavioral measures	Behavioural data for sub-010088	AMAS; ASR; BDI; BIS/BAS; BCQ; BP; SCS; ESS; Gold-MSI; HADS; IAT; IMIS; MPU; MMI; NEO PI-R; PSSI; SE; SD3; SDS; TPS; UPPS-P; FFMQ; MCQ30; NYC-Q; Short NYC-Q; SD MW; VISQ; SYN; Oddball; ACS; CCPT; ETS; AUT; CAQ; RAT; TCIA	Harvard Dataverse	doi:10.7910/DVN/VMJ6NV	https://doi.org/10.7910/DVN/VMJ6NV
sub-010090	Behavioral measures	Behavioural data for sub-010090	AMAS; ASR; BDI; BIS/BAS; BCQ; BP; SCS; ESS; Gold-MSI; HADS; IAT; IMIS; MPU; MMI; NEO PI-R; PSSI; SE; SD3; SDS; TPS; UPPS-P; FFMQ; MCQ30; NYC-Q; Short NYC-Q; SD MW; VISQ; SYN; Oddball; ACS; CCPT; ETS; AUT; CAQ; RAT; TCIA	Harvard Dataverse	doi:10.7910/DVN/VMJ6NV	https://doi.org/10.7910/DVN/VMJ6NV
sub-010091	Behavioral measures	Behavioural data for sub-010091	AMAS; ASR; BDI; BIS/BAS; BCQ; BP; SCS; ESS; Gold-MSI; HADS; IAT; IMIS; MPU; MMI; NEO PI-R; PSSI; SE; SD3; SDS; TPS; UPPS-P; FFMQ; MCQ30; NYC-Q; Short NYC-Q; SD MW; VISQ; SYN; Oddball; ACS; CCPT; ETS; AUT; CAQ; RAT; TCIA	Harvard Dataverse	doi:10.7910/DVN/VMJ6NV	https://doi.org/10.7910/DVN/VMJ6NV
sub-010092	Behavioral measures	Behavioural data for sub-010092	AMAS; ASR; BDI; BIS/BAS; BCQ; BP; SCS; ESS; Gold-MSI; HADS; IAT; IMIS; MPU; MMI; NEO PI-R; PSSI; SE; SD3; SDS; TPS; UPPS-P; FFMQ; MCQ30; NYC-Q; Short NYC-Q; SD MW; VISQ; SYN; Oddball; ACS; CCPT; ETS; AUT; CAQ; RAT; TCIA	Harvard Dataverse	doi:10.7910/DVN/VMJ6NV	https://doi.org/10.7910/DVN/VMJ6NV
sub-010093	Behavioral measures	Behavioural data for sub-010093	AMAS; ASR; BDI; BIS/BAS; BCQ; BP; SCS; ESS; Gold-MSI; HADS; IAT; IMIS; MPU; MMI; NEO PI-R; PSSI; SE; SD3; SDS; TPS; UPPS-P; FFMQ; MCQ30; NYC-Q; Short NYC-Q; SD MW; VISQ; SYN; Oddball; ACS; CCPT; ETS; AUT; CAQ; RAT; TCIA	Harvard Dataverse	doi:10.7910/DVN/VMJ6NV	https://doi.org/10.7910/DVN/VMJ6NV
sub-010094	Behavioral measures	Behavioural data for sub-010094	AMAS; ASR; BDI; BIS/BAS; BCQ; BP; SCS; ESS; Gold-MSI; HADS; IAT; IMIS; MPU; MMI; NEO PI-R; PSSI; SE; SD3; SDS; TPS; UPPS-P; FFMQ; MCQ30; NYC-Q; Short NYC-Q; SD MW; VISQ; SYN; Oddball; ACS; CCPT; ETS; AUT; CAQ; RAT; TCIA	Harvard Dataverse	doi:10.7910/DVN/VMJ6NV	https://doi.org/10.7910/DVN/VMJ6NV
sub-010096	Behavioral measures	Behavioural data for sub-010096	AMAS; ASR; BDI; BIS/BAS; BCQ; BP; SCS; ESS; Gold-MSI; HADS; IAT; IMIS; MPU; MMI; NEO PI-R; PSSI; SE; SD3; SDS; TPS; UPPS-P; FFMQ; MCQ30; NYC-Q; Short NYC-Q; SD MW; VISQ; SYN; Oddball; ACS; CCPT; ETS; AUT; CAQ; RAT; TCIA	Harvard Dataverse	doi:10.7910/DVN/VMJ6NV	https://doi.org/10.7910/DVN/VMJ6NV
sub-010097	Behavioral measures	Behavioural data for sub-010097	AMAS; ASR; BDI; BIS/BAS; BCQ; BP; SCS; ESS; Gold-MSI; HADS; IAT; IMIS; MPU; MMI; NEO PI-R; PSSI; SE; SD3; SDS; TPS; UPPS-P; FFMQ; MCQ30; NYC-Q; Short NYC-Q; SD MW; VISQ; SYN; Oddball; ACS; CCPT; ETS; AUT; CAQ; RAT; TCIA	Harvard Dataverse	doi:10.7910/DVN/VMJ6NV	https://doi.org/10.7910/DVN/VMJ6NV
sub-010098	Behavioral measures	Behavioural data for sub-010098	AMAS; ASR; BDI; BIS/BAS; BCQ; BP; SCS; ESS; Gold-MSI; HADS; IAT; IMIS; MPU; MMI; NEO PI-R; PSSI; SE; SD3; SDS; TPS; UPPS-P; FFMQ; MCQ30; NYC-Q; Short NYC-Q; SD MW; VISQ; SYN; Oddball; ACS; CCPT; ETS; AUT; CAQ; RAT; TCIA	Harvard Dataverse	doi:10.7910/DVN/VMJ6NV	https://doi.org/10.7910/DVN/VMJ6NV
sub-010099	Behavioral measures	Behavioural data for sub-010099	AMAS; ASR; BDI; BIS/BAS; BCQ; BP; SCS; ESS; Gold-MSI; HADS; IAT; IMIS; MPU; MMI; NEO PI-R; PSSI; SE; SD3; SDS; TPS; UPPS-P; FFMQ; MCQ30; NYC-Q; Short NYC-Q; SD MW; VISQ; SYN; Oddball; ACS; CCPT; ETS; AUT; CAQ; RAT; TCIA	Harvard Dataverse	doi:10.7910/DVN/VMJ6NV	https://doi.org/10.7910/DVN/VMJ6NV
sub-010101	Behavioral measures	Behavioural data for sub-010101	AMAS; ASR; BDI; BIS/BAS; BCQ; BP; SCS; ESS; Gold-MSI; HADS; IAT; IMIS; MPU; MMI; NEO PI-R; PSSI; SE; SD3; SDS; TPS; UPPS-P; FFMQ; MCQ30; NYC-Q; Short NYC-Q; SD MW; VISQ; SYN; Oddball; ACS; CCPT; ETS; AUT; CAQ; RAT; TCIA	Harvard Dataverse	doi:10.7910/DVN/VMJ6NV	https://doi.org/10.7910/DVN/VMJ6NV
sub-010102	Behavioral measures	Behavioural data for sub-010102	AMAS; ASR; BDI; BIS/BAS; BCQ; BP; SCS; ESS; Gold-MSI; HADS; IAT; IMIS; MPU; MMI; NEO PI-R; PSSI; SE; SD3; SDS; TPS; UPPS-P; FFMQ; MCQ30; NYC-Q; Short NYC-Q; SD MW; VISQ; SYN; Oddball; ACS; CCPT; ETS; AUT; CAQ; RAT; TCIA	Harvard Dataverse	doi:10.7910/DVN/VMJ6NV	https://doi.org/10.7910/DVN/VMJ6NV
sub-010103	Behavioral measures	Behavioural data for sub-010103	AMAS; ASR; BDI; BIS/BAS; BCQ; BP; SCS; ESS; Gold-MSI; HADS; IAT; IMIS; MPU; MMI; NEO PI-R; PSSI; SE; SD3; SDS; TPS; UPPS-P; FFMQ; MCQ30; NYC-Q; Short NYC-Q; SD MW; VISQ; SYN; Oddball; ACS; CCPT; ETS; AUT; CAQ; RAT; TCIA	Harvard Dataverse	doi:10.7910/DVN/VMJ6NV	https://doi.org/10.7910/DVN/VMJ6NV
sub-010105	Behavioral measures	Behavioural data for sub-010105	AMAS; ASR; BDI; BIS/BAS; BCQ; BP; SCS; ESS; Gold-MSI; HADS; IAT; IMIS; MPU; MMI; NEO PI-R; PSSI; SE; SD3; SDS; TPS; UPPS-P; FFMQ; MCQ30; NYC-Q; Short NYC-Q; SD MW; VISQ; SYN; Oddball; ACS; CCPT; ETS; AUT; CAQ; RAT; TCIA	Harvard Dataverse	doi:10.7910/DVN/VMJ6NV	https://doi.org/10.7910/DVN/VMJ6NV
sub-010106	Behavioral measures	Behavioural data for sub-010106	AMAS; ASR; BDI; BIS/BAS; BCQ; BP; SCS; ESS; Gold-MSI; HADS; IAT; IMIS; MPU; MMI; NEO PI-R; PSSI; SE; SD3; SDS; TPS; UPPS-P; FFMQ; MCQ30; NYC-Q; Short NYC-Q; SD MW; VISQ; SYN; Oddball; ACS; CCPT; ETS; AUT; CAQ; RAT; TCIA	Harvard Dataverse	doi:10.7910/DVN/VMJ6NV	https://doi.org/10.7910/DVN/VMJ6NV
sub-010107	Behavioral measures	Behavioural data for sub-010107	AMAS; ASR; BDI; BIS/BAS; BCQ; BP; SCS; ESS; Gold-MSI; HADS; IAT; IMIS; MPU; MMI; NEO PI-R; PSSI; SE; SD3; SDS; TPS; UPPS-P; FFMQ; MCQ30; NYC-Q; Short NYC-Q; SD MW; VISQ; SYN; Oddball; ACS; CCPT; ETS; AUT; CAQ; RAT; TCIA	Harvard Dataverse	doi:10.7910/DVN/VMJ6NV	https://doi.org/10.7910/DVN/VMJ6NV
sub-010108	Behavioral measures	Behavioural data for sub-010108	AMAS; ASR; BDI; BIS/BAS; BCQ; BP; SCS; ESS; Gold-MSI; HADS; IAT; IMIS; MPU; MMI; NEO PI-R; PSSI; SE; SD3; SDS; TPS; UPPS-P; FFMQ; MCQ30; NYC-Q; Short NYC-Q; SD MW; VISQ; SYN; Oddball; ACS; CCPT; ETS; AUT; CAQ; RAT; TCIA	Harvard Dataverse	doi:10.7910/DVN/VMJ6NV	https://doi.org/10.7910/DVN/VMJ6NV
sub-010109	Behavioral measures	Behavioural data for sub-010109	AMAS; ASR; BDI; BIS/BAS; BCQ; BP; SCS; ESS; Gold-MSI; HADS; IAT; IMIS; MPU; MMI; NEO PI-R; PSSI; SE; SD3; SDS; TPS; UPPS-P; FFMQ; MCQ30; NYC-Q; Short NYC-Q; SD MW; VISQ; SYN; Oddball; ACS; CCPT; ETS; AUT; CAQ; RAT; TCIA	Harvard Dataverse	doi:10.7910/DVN/VMJ6NV	https://doi.org/10.7910/DVN/VMJ6NV
sub-010111	Behavioral measures	Behavioural data for sub-010111	AMAS; ASR; BDI; BIS/BAS; BCQ; BP; SCS; ESS; Gold-MSI; HADS; IAT; IMIS; MPU; MMI; NEO PI-R; PSSI; SE; SD3; SDS; TPS; UPPS-P; FFMQ; MCQ30; NYC-Q; Short NYC-Q; SD MW; VISQ; SYN; Oddball; ACS; CCPT; ETS; AUT; CAQ; RAT; TCIA	Harvard Dataverse	doi:10.7910/DVN/VMJ6NV	https://doi.org/10.7910/DVN/VMJ6NV
sub-010112	Behavioral measures	Behavioural data for sub-010112	AMAS; ASR; BDI; BIS/BAS; BCQ; BP; SCS; ESS; Gold-MSI; HADS; IAT; IMIS; MPU; MMI; NEO PI-R; PSSI; SE; SD3; SDS; TPS; UPPS-P; FFMQ; MCQ30; NYC-Q; Short NYC-Q; SD MW; VISQ; SYN; Oddball; ACS; CCPT; ETS; AUT; CAQ; RAT; TCIA	Harvard Dataverse	doi:10.7910/DVN/VMJ6NV	https://doi.org/10.7910/DVN/VMJ6NV
sub-010113	Behavioral measures	Behavioural data for sub-010113	AMAS; ASR; BDI; BIS/BAS; BCQ; BP; SCS; ESS; Gold-MSI; HADS; IAT; IMIS; MPU; MMI; NEO PI-R; PSSI; SE; SD3; SDS; TPS; UPPS-P; FFMQ; MCQ30; NYC-Q; Short NYC-Q; SD MW; VISQ; SYN; Oddball; ACS; CCPT; ETS; AUT; CAQ; RAT; TCIA	Harvard Dataverse	doi:10.7910/DVN/VMJ6NV	https://doi.org/10.7910/DVN/VMJ6NV
sub-010114	Behavioral measures	Behavioural data for sub-010114	AMAS; ASR; BDI; BIS/BAS; BCQ; BP; SCS; ESS; Gold-MSI; HADS; IAT; IMIS; MPU; MMI; NEO PI-R; PSSI; SE; SD3; SDS; TPS; UPPS-P; FFMQ; MCQ30; NYC-Q; Short NYC-Q; SD MW; VISQ; SYN; Oddball; ACS; CCPT; ETS; AUT; CAQ; RAT; TCIA	Harvard Dataverse	doi:10.7910/DVN/VMJ6NV	https://doi.org/10.7910/DVN/VMJ6NV
sub-010115	Behavioral measures	Behavioural data for sub-010115	AMAS; ASR; BDI; BIS/BAS; BCQ; BP; SCS; ESS; Gold-MSI; HADS; IAT; IMIS; MPU; MMI; NEO PI-R; PSSI; SE; SD3; SDS; TPS; UPPS-P; FFMQ; MCQ30; NYC-Q; Short NYC-Q; SD MW; VISQ; SYN; Oddball; ACS; CCPT; ETS; AUT; CAQ; RAT; TCIA	Harvard Dataverse	doi:10.7910/DVN/VMJ6NV	https://doi.org/10.7910/DVN/VMJ6NV
sub-010116	Behavioral measures	Behavioural data for sub-010116	AMAS; ASR; BDI; BIS/BAS; BCQ; BP; SCS; ESS; Gold-MSI; HADS; IAT; IMIS; MPU; MMI; NEO PI-R; PSSI; SE; SD3; SDS; TPS; UPPS-P; FFMQ; MCQ30; NYC-Q; Short NYC-Q; SD MW; VISQ; SYN; Oddball; ACS; CCPT; ETS; AUT; CAQ; RAT; TCIA	Harvard Dataverse	doi:10.7910/DVN/VMJ6NV	https://doi.org/10.7910/DVN/VMJ6NV
sub-010117	Behavioral measures	Behavioural data for sub-010117	AMAS; ASR; BDI; BIS/BAS; BCQ; BP; SCS; ESS; Gold-MSI; HADS; IAT; IMIS; MPU; MMI; NEO PI-R; PSSI; SE; SD3; SDS; TPS; UPPS-P; FFMQ; MCQ30; NYC-Q; Short NYC-Q; SD MW; VISQ; SYN; Oddball; ACS; CCPT; ETS; AUT; CAQ; RAT; TCIA	Harvard Dataverse	doi:10.7910/DVN/VMJ6NV	https://doi.org/10.7910/DVN/VMJ6NV
sub-010118	Behavioral measures	Behavioural data for sub-010118	AMAS; ASR; BDI; BIS/BAS; BCQ; BP; SCS; ESS; Gold-MSI; HADS; IAT; IMIS; MPU; MMI; NEO PI-R; PSSI; SE; SD3; SDS; TPS; UPPS-P; FFMQ; MCQ30; NYC-Q; Short NYC-Q; SD MW; VISQ; SYN; Oddball; ACS; CCPT; ETS; AUT; CAQ; RAT; TCIA	Harvard Dataverse	doi:10.7910/DVN/VMJ6NV	https://doi.org/10.7910/DVN/VMJ6NV
sub-010119	Behavioral measures	Behavioural data for sub-010119	AMAS; ASR; BDI; BIS/BAS; BCQ; BP; SCS; ESS; Gold-MSI; HADS; IAT; IMIS; MPU; MMI; NEO PI-R; PSSI; SE; SD3; SDS; TPS; UPPS-P; FFMQ; MCQ30; NYC-Q; Short NYC-Q; SD MW; VISQ; SYN; Oddball; ACS; CCPT; ETS; AUT; CAQ; RAT; TCIA	Harvard Dataverse	doi:10.7910/DVN/VMJ6NV	https://doi.org/10.7910/DVN/VMJ6NV
sub-010120	Behavioral measures	Behavioural data for sub-010120	AMAS; ASR; BDI; BIS/BAS; BCQ; BP; SCS; ESS; Gold-MSI; HADS; IAT; IMIS; MPU; MMI; NEO PI-R; PSSI; SE; SD3; SDS; TPS; UPPS-P; FFMQ; MCQ30; NYC-Q; Short NYC-Q; SD MW; VISQ; SYN; Oddball; ACS; CCPT; ETS; AUT; CAQ; RAT; TCIA	Harvard Dataverse	doi:10.7910/DVN/VMJ6NV	https://doi.org/10.7910/DVN/VMJ6NV
sub-010121	Behavioral measures	Behavioural data for sub-010121	AMAS; ASR; BDI; BIS/BAS; BCQ; BP; SCS; ESS; Gold-MSI; HADS; IAT; IMIS; MPU; MMI; NEO PI-R; PSSI; SE; SD3; SDS; TPS; UPPS-P; FFMQ; MCQ30; NYC-Q; Short NYC-Q; SD MW; VISQ; SYN; Oddball; ACS; CCPT; ETS; AUT; CAQ; RAT; TCIA	Harvard Dataverse	doi:10.7910/DVN/VMJ6NV	https://doi.org/10.7910/DVN/VMJ6NV
sub-010122	Behavioral measures	Behavioural data for sub-010122	AMAS; ASR; BDI; BIS/BAS; BCQ; BP; SCS; ESS; Gold-MSI; HADS; IAT; IMIS; MPU; MMI; NEO PI-R; PSSI; SE; SD3; SDS; TPS; UPPS-P; FFMQ; MCQ30; NYC-Q; Short NYC-Q; SD MW; VISQ; SYN; Oddball; ACS; CCPT; ETS; AUT; CAQ; RAT; TCIA	Harvard Dataverse	doi:10.7910/DVN/VMJ6NV	https://doi.org/10.7910/DVN/VMJ6NV
sub-010123	Behavioral measures	Behavioural data for sub-010123	AMAS; ASR; BDI; BIS/BAS; BCQ; BP; SCS; ESS; Gold-MSI; HADS; IAT; IMIS; MPU; MMI; NEO PI-R; PSSI; SE; SD3; SDS; TPS; UPPS-P; FFMQ; MCQ30; NYC-Q; Short NYC-Q; SD MW; VISQ; SYN; Oddball; ACS; CCPT; ETS; AUT; CAQ; RAT; TCIA	Harvard Dataverse	doi:10.7910/DVN/VMJ6NV	https://doi.org/10.7910/DVN/VMJ6NV
sub-010124	Behavioral measures	Behavioural data for sub-010124	AMAS; ASR; BDI; BIS/BAS; BCQ; BP; SCS; ESS; Gold-MSI; HADS; IAT; IMIS; MPU; MMI; NEO PI-R; PSSI; SE; SD3; SDS; TPS; UPPS-P; FFMQ; MCQ30; NYC-Q; Short NYC-Q; SD MW; VISQ; SYN; Oddball; ACS; CCPT; ETS; AUT; CAQ; RAT; TCIA	Harvard Dataverse	doi:10.7910/DVN/VMJ6NV	https://doi.org/10.7910/DVN/VMJ6NV
sub-010125	Behavioral measures	Behavioural data for sub-010125	AMAS; ASR; BDI; BIS/BAS; BCQ; BP; SCS; ESS; Gold-MSI; HADS; IAT; IMIS; MPU; MMI; NEO PI-R; PSSI; SE; SD3; SDS; TPS; UPPS-P; FFMQ; MCQ30; NYC-Q; Short NYC-Q; SD MW; VISQ; SYN; Oddball; ACS; CCPT; ETS; AUT; CAQ; RAT; TCIA	Harvard Dataverse	doi:10.7910/DVN/VMJ6NV	https://doi.org/10.7910/DVN/VMJ6NV
sub-010126	Behavioral measures	Behavioural data for sub-010126	AMAS; ASR; BDI; BIS/BAS; BCQ; BP; SCS; ESS; Gold-MSI; HADS; IAT; IMIS; MPU; MMI; NEO PI-R; PSSI; SE; SD3; SDS; TPS; UPPS-P; FFMQ; MCQ30; NYC-Q; Short NYC-Q; SD MW; VISQ; SYN; Oddball; ACS; CCPT; ETS; AUT; CAQ; RAT; TCIA	Harvard Dataverse	doi:10.7910/DVN/VMJ6NV	https://doi.org/10.7910/DVN/VMJ6NV
sub-010127	Behavioral measures	Behavioural data for sub-010127	AMAS; ASR; BDI; BIS/BAS; BCQ; BP; SCS; ESS; Gold-MSI; HADS; IAT; IMIS; MPU; MMI; NEO PI-R; PSSI; SE; SD3; SDS; TPS; UPPS-P; FFMQ; MCQ30; NYC-Q; Short NYC-Q; SD MW; VISQ; SYN; Oddball; ACS; CCPT; ETS; AUT; CAQ; RAT; TCIA	Harvard Dataverse	doi:10.7910/DVN/VMJ6NV	https://doi.org/10.7910/DVN/VMJ6NV
sub-010128	Behavioral measures	Behavioural data for sub-010128	AMAS; ASR; BDI; BIS/BAS; BCQ; BP; SCS; ESS; Gold-MSI; HADS; IAT; IMIS; MPU; MMI; NEO PI-R; PSSI; SE; SD3; SDS; TPS; UPPS-P; FFMQ; MCQ30; NYC-Q; Short NYC-Q; SD MW; VISQ; SYN; Oddball; ACS; CCPT; ETS; AUT; CAQ; RAT; TCIA	Harvard Dataverse	doi:10.7910/DVN/VMJ6NV	https://doi.org/10.7910/DVN/VMJ6NV
sub-010129	Behavioral measures	Behavioural data for sub-010129	AMAS; ASR; BDI; BIS/BAS; BCQ; BP; SCS; ESS; Gold-MSI; HADS; IAT; IMIS; MPU; MMI; NEO PI-R; PSSI; SE; SD3; SDS; TPS; UPPS-P; FFMQ; MCQ30; NYC-Q; Short NYC-Q; SD MW; VISQ; SYN; Oddball; ACS; CCPT; ETS; AUT; CAQ; RAT; TCIA	Harvard Dataverse	doi:10.7910/DVN/VMJ6NV	https://doi.org/10.7910/DVN/VMJ6NV
sub-010130	Behavioral measures	Behavioural data for sub-010130	AMAS; ASR; BDI; BIS/BAS; BCQ; BP; SCS; ESS; Gold-MSI; HADS; IAT; IMIS; MPU; MMI; NEO PI-R; PSSI; SE; SD3; SDS; TPS; UPPS-P; FFMQ; MCQ30; NYC-Q; Short NYC-Q; SD MW; VISQ; SYN; Oddball; ACS; CCPT; ETS; AUT; CAQ; RAT; TCIA	Harvard Dataverse	doi:10.7910/DVN/VMJ6NV	https://doi.org/10.7910/DVN/VMJ6NV
sub-010131	Behavioral measures	Behavioural data for sub-010131	AMAS; ASR; BDI; BIS/BAS; BCQ; BP; SCS; ESS; Gold-MSI; HADS; IAT; IMIS; MPU; MMI; NEO PI-R; PSSI; SE; SD3; SDS; TPS; UPPS-P; FFMQ; MCQ30; NYC-Q; Short NYC-Q; SD MW; VISQ; SYN; Oddball; ACS; CCPT; ETS; AUT; CAQ; RAT; TCIA	Harvard Dataverse	doi:10.7910/DVN/VMJ6NV	https://doi.org/10.7910/DVN/VMJ6NV
sub-010132	Behavioral measures	Behavioural data for sub-010132	AMAS; ASR; BDI; BIS/BAS; BCQ; BP; SCS; ESS; Gold-MSI; HADS; IAT; IMIS; MPU; MMI; NEO PI-R; PSSI; SE; SD3; SDS; TPS; UPPS-P; FFMQ; MCQ30; NYC-Q; Short NYC-Q; SD MW; VISQ; SYN; Oddball; ACS; CCPT; ETS; AUT; CAQ; RAT; TCIA	Harvard Dataverse	doi:10.7910/DVN/VMJ6NV	https://doi.org/10.7910/DVN/VMJ6NV
sub-010135	Behavioral measures	Behavioural data for sub-010135	AMAS; ASR; BDI; BIS/BAS; BCQ; BP; SCS; ESS; Gold-MSI; HADS; IAT; IMIS; MPU; MMI; NEO PI-R; PSSI; SE; SD3; SDS; TPS; UPPS-P; FFMQ; MCQ30; NYC-Q; Short NYC-Q; SD MW; VISQ; SYN; Oddball; ACS; CCPT; ETS; AUT; CAQ; RAT; TCIA	Harvard Dataverse	doi:10.7910/DVN/VMJ6NV	https://doi.org/10.7910/DVN/VMJ6NV
sub-010136	Behavioral measures	Behavioural data for sub-010136	AMAS; ASR; BDI; BIS/BAS; BCQ; BP; SCS; ESS; Gold-MSI; HADS; IAT; IMIS; MPU; MMI; NEO PI-R; PSSI; SE; SD3; SDS; TPS; UPPS-P; FFMQ; MCQ30; NYC-Q; Short NYC-Q; SD MW; VISQ; SYN; Oddball; ACS; CCPT; ETS; AUT; CAQ; RAT; TCIA	Harvard Dataverse	doi:10.7910/DVN/VMJ6NV	https://doi.org/10.7910/DVN/VMJ6NV
sub-010137	Behavioral measures	Behavioural data for sub-010137	AMAS; ASR; BDI; BIS/BAS; BCQ; BP; SCS; ESS; Gold-MSI; HADS; IAT; IMIS; MPU; MMI; NEO PI-R; PSSI; SE; SD3; SDS; TPS; UPPS-P; FFMQ; MCQ30; NYC-Q; Short NYC-Q; SD MW; VISQ; SYN; Oddball; ACS; CCPT; ETS; AUT; CAQ; RAT; TCIA	Harvard Dataverse	doi:10.7910/DVN/VMJ6NV	https://doi.org/10.7910/DVN/VMJ6NV
sub-010138	Behavioral measures	Behavioural data for sub-010138	AMAS; ASR; BDI; BIS/BAS; BCQ; BP; SCS; ESS; Gold-MSI; HADS; IAT; IMIS; MPU; MMI; NEO PI-R; PSSI; SE; SD3; SDS; TPS; UPPS-P; FFMQ; MCQ30; NYC-Q; Short NYC-Q; SD MW; VISQ; SYN; Oddball; ACS; CCPT; ETS; AUT; CAQ; RAT; TCIA	Harvard Dataverse	doi:10.7910/DVN/VMJ6NV	https://doi.org/10.7910/DVN/VMJ6NV
sub-010139	Behavioral measures	Behavioural data for sub-010139	AMAS; ASR; BDI; BIS/BAS; BCQ; BP; SCS; ESS; Gold-MSI; HADS; IAT; IMIS; MPU; MMI; NEO PI-R; PSSI; SE; SD3; SDS; TPS; UPPS-P; FFMQ; MCQ30; NYC-Q; Short NYC-Q; SD MW; VISQ; SYN; Oddball; ACS; CCPT; ETS; AUT; CAQ; RAT; TCIA	Harvard Dataverse	doi:10.7910/DVN/VMJ6NV	https://doi.org/10.7910/DVN/VMJ6NV
sub-010140	Behavioral measures	Behavioural data for sub-010140	AMAS; ASR; BDI; BIS/BAS; BCQ; BP; SCS; ESS; Gold-MSI; HADS; IAT; IMIS; MPU; MMI; NEO PI-R; PSSI; SE; SD3; SDS; TPS; UPPS-P; FFMQ; MCQ30; NYC-Q; Short NYC-Q; SD MW; VISQ; SYN; Oddball; ACS; CCPT; ETS; AUT; CAQ; RAT; TCIA	Harvard Dataverse	doi:10.7910/DVN/VMJ6NV	https://doi.org/10.7910/DVN/VMJ6NV
sub-010141	Behavioral measures	Behavioural data for sub-010141	AMAS; ASR; BDI; BIS/BAS; BCQ; BP; SCS; ESS; Gold-MSI; HADS; IAT; IMIS; MPU; MMI; NEO PI-R; PSSI; SE; SD3; SDS; TPS; UPPS-P; FFMQ; MCQ30; NYC-Q; Short NYC-Q; SD MW; VISQ; SYN; Oddball; ACS; CCPT; ETS; AUT; CAQ; RAT; TCIA	Harvard Dataverse	doi:10.7910/DVN/VMJ6NV	https://doi.org/10.7910/DVN/VMJ6NV
sub-010142	Behavioral measures	Behavioural data for sub-010142	AMAS; ASR; BDI; BIS/BAS; BCQ; BP; SCS; ESS; Gold-MSI; HADS; IAT; IMIS; MPU; MMI; NEO PI-R; PSSI; SE; SD3; SDS; TPS; UPPS-P; FFMQ; MCQ30; NYC-Q; Short NYC-Q; SD MW; VISQ; SYN; Oddball; ACS; CCPT; ETS; AUT; CAQ; RAT; TCIA	Harvard Dataverse	doi:10.7910/DVN/VMJ6NV	https://doi.org/10.7910/DVN/VMJ6NV
sub-010143	Behavioral measures	Behavioural data for sub-010143	AMAS; ASR; BDI; BIS/BAS; BCQ; BP; SCS; ESS; Gold-MSI; HADS; IAT; IMIS; MPU; MMI; NEO PI-R; PSSI; SE; SD3; SDS; TPS; UPPS-P; FFMQ; MCQ30; NYC-Q; Short NYC-Q; SD MW; VISQ; SYN; Oddball; ACS; CCPT; ETS; AUT; CAQ; RAT; TCIA	Harvard Dataverse	doi:10.7910/DVN/VMJ6NV	https://doi.org/10.7910/DVN/VMJ6NV
sub-010144	Behavioral measures	Behavioural data for sub-010144	AMAS; ASR; BDI; BIS/BAS; BCQ; BP; SCS; ESS; Gold-MSI; HADS; IAT; IMIS; MPU; MMI; NEO PI-R; PSSI; SE; SD3; SDS; TPS; UPPS-P; FFMQ; MCQ30; NYC-Q; Short NYC-Q; SD MW; VISQ; SYN; Oddball; ACS; CCPT; ETS; AUT; CAQ; RAT; TCIA	Harvard Dataverse	doi:10.7910/DVN/VMJ6NV	https://doi.org/10.7910/DVN/VMJ6NV
sub-010145	Behavioral measures	Behavioural data for sub-010145	AMAS; ASR; BDI; BIS/BAS; BCQ; BP; SCS; ESS; Gold-MSI; HADS; IAT; IMIS; MPU; MMI; NEO PI-R; PSSI; SE; SD3; SDS; TPS; UPPS-P; FFMQ; MCQ30; NYC-Q; Short NYC-Q; SD MW; VISQ; SYN; Oddball; ACS; CCPT; ETS; AUT; CAQ; RAT; TCIA	Harvard Dataverse	doi:10.7910/DVN/VMJ6NV	https://doi.org/10.7910/DVN/VMJ6NV
sub-010146	Behavioral measures	Behavioural data for sub-010146	AMAS; ASR; BDI; BIS/BAS; BCQ; BP; SCS; ESS; Gold-MSI; HADS; IAT; IMIS; MPU; MMI; NEO PI-R; PSSI; SE; SD3; SDS; TPS; UPPS-P; FFMQ; MCQ30; NYC-Q; Short NYC-Q; SD MW; VISQ; SYN; Oddball; ACS; CCPT; ETS; AUT; CAQ; RAT; TCIA	Harvard Dataverse	doi:10.7910/DVN/VMJ6NV	https://doi.org/10.7910/DVN/VMJ6NV
sub-010147	Behavioral measures	Behavioural data for sub-010147	AMAS; ASR; BDI; BIS/BAS; BCQ; BP; SCS; ESS; Gold-MSI; HADS; IAT; IMIS; MPU; MMI; NEO PI-R; PSSI; SE; SD3; SDS; TPS; UPPS-P; FFMQ; MCQ30; NYC-Q; Short NYC-Q; SD MW; VISQ; SYN; Oddball; ACS; CCPT; ETS; AUT; CAQ; RAT; TCIA	Harvard Dataverse	doi:10.7910/DVN/VMJ6NV	https://doi.org/10.7910/DVN/VMJ6NV
sub-010148	Behavioral measures	Behavioural data for sub-010148	AMAS; ASR; BDI; BIS/BAS; BCQ; BP; SCS; ESS; Gold-MSI; HADS; IAT; IMIS; MPU; MMI; NEO PI-R; PSSI; SE; SD3; SDS; TPS; UPPS-P; FFMQ; MCQ30; NYC-Q; Short NYC-Q; SD MW; VISQ; SYN; Oddball; ACS; CCPT; ETS; AUT; CAQ; RAT; TCIA	Harvard Dataverse	doi:10.7910/DVN/VMJ6NV	https://doi.org/10.7910/DVN/VMJ6NV
sub-010149	Behavioral measures	Behavioural data for sub-010149	AMAS; ASR; BDI; BIS/BAS; BCQ; BP; SCS; ESS; Gold-MSI; HADS; IAT; IMIS; MPU; MMI; NEO PI-R; PSSI; SE; SD3; SDS; TPS; UPPS-P; FFMQ; MCQ30; NYC-Q; Short NYC-Q; SD MW; VISQ; SYN; Oddball; ACS; CCPT; ETS; AUT; CAQ; RAT; TCIA	Harvard Dataverse	doi:10.7910/DVN/VMJ6NV	https://doi.org/10.7910/DVN/VMJ6NV
sub-010151	Behavioral measures	Behavioural data for sub-010151	AMAS; ASR; BDI; BIS/BAS; BCQ; BP; SCS; ESS; Gold-MSI; HADS; IAT; IMIS; MPU; MMI; NEO PI-R; PSSI; SE; SD3; SDS; TPS; UPPS-P; FFMQ; MCQ30; NYC-Q; Short NYC-Q; SD MW; VISQ; SYN; Oddball; ACS; CCPT; ETS; AUT; CAQ; RAT; TCIA	Harvard Dataverse	doi:10.7910/DVN/VMJ6NV	https://doi.org/10.7910/DVN/VMJ6NV
sub-010152	Behavioral measures	Behavioural data for sub-010152	AMAS; ASR; BDI; BIS/BAS; BCQ; BP; SCS; ESS; Gold-MSI; HADS; IAT; IMIS; MPU; MMI; NEO PI-R; PSSI; SE; SD3; SDS; TPS; UPPS-P; FFMQ; MCQ30; NYC-Q; Short NYC-Q; SD MW; VISQ; SYN; Oddball; ACS; CCPT; ETS; AUT; CAQ; RAT; TCIA	Harvard Dataverse	doi:10.7910/DVN/VMJ6NV	https://doi.org/10.7910/DVN/VMJ6NV
sub-010153	Behavioral measures	Behavioural data for sub-010153	AMAS; ASR; BDI; BIS/BAS; BCQ; BP; SCS; ESS; Gold-MSI; HADS; IAT; IMIS; MPU; MMI; NEO PI-R; PSSI; SE; SD3; SDS; TPS; UPPS-P; FFMQ; MCQ30; NYC-Q; Short NYC-Q; SD MW; VISQ; SYN; Oddball; ACS; CCPT; ETS; AUT; CAQ; RAT; TCIA	Harvard Dataverse	doi:10.7910/DVN/VMJ6NV	https://doi.org/10.7910/DVN/VMJ6NV
sub-010154	Behavioral measures	Behavioural data for sub-010154	AMAS; ASR; BDI; BIS/BAS; BCQ; BP; SCS; ESS; Gold-MSI; HADS; IAT; IMIS; MPU; MMI; NEO PI-R; PSSI; SE; SD3; SDS; TPS; UPPS-P; FFMQ; MCQ30; NYC-Q; Short NYC-Q; SD MW; VISQ; SYN; Oddball; ACS; CCPT; ETS; AUT; CAQ; RAT; TCIA	Harvard Dataverse	doi:10.7910/DVN/VMJ6NV	https://doi.org/10.7910/DVN/VMJ6NV
sub-010155	Behavioral measures	Behavioural data for sub-010155	AMAS; ASR; BDI; BIS/BAS; BCQ; BP; SCS; ESS; Gold-MSI; HADS; IAT; IMIS; MPU; MMI; NEO PI-R; PSSI; SE; SD3; SDS; TPS; UPPS-P; FFMQ; MCQ30; NYC-Q; Short NYC-Q; SD MW; VISQ; SYN; Oddball; ACS; CCPT; ETS; AUT; CAQ; RAT; TCIA	Harvard Dataverse	doi:10.7910/DVN/VMJ6NV	https://doi.org/10.7910/DVN/VMJ6NV
sub-010156	Behavioral measures	Behavioural data for sub-010156	AMAS; ASR; BDI; BIS/BAS; BCQ; BP; SCS; ESS; Gold-MSI; HADS; IAT; IMIS; MPU; MMI; NEO PI-R; PSSI; SE; SD3; SDS; TPS; UPPS-P; FFMQ; MCQ30; NYC-Q; Short NYC-Q; SD MW; VISQ; SYN; Oddball; ACS; CCPT; ETS; AUT; CAQ; RAT; TCIA	Harvard Dataverse	doi:10.7910/DVN/VMJ6NV	https://doi.org/10.7910/DVN/VMJ6NV
sub-010157	Behavioral measures	Behavioural data for sub-010157	AMAS; ASR; BDI; BIS/BAS; BCQ; BP; SCS; ESS; Gold-MSI; HADS; IAT; IMIS; MPU; MMI; NEO PI-R; PSSI; SE; SD3; SDS; TPS; UPPS-P; FFMQ; MCQ30; NYC-Q; Short NYC-Q; SD MW; VISQ; SYN; Oddball; ACS; CCPT; ETS; AUT; CAQ; RAT; TCIA	Harvard Dataverse	doi:10.7910/DVN/VMJ6NV	https://doi.org/10.7910/DVN/VMJ6NV
sub-010158	Behavioral measures	Behavioural data for sub-010158	AMAS; ASR; BDI; BIS/BAS; BCQ; BP; SCS; ESS; Gold-MSI; HADS; IAT; IMIS; MPU; MMI; NEO PI-R; PSSI; SE; SD3; SDS; TPS; UPPS-P; FFMQ; MCQ30; NYC-Q; Short NYC-Q; SD MW; VISQ; SYN; Oddball; ACS; CCPT; ETS; AUT; CAQ; RAT; TCIA	Harvard Dataverse	doi:10.7910/DVN/VMJ6NV	https://doi.org/10.7910/DVN/VMJ6NV
sub-010159	Behavioral measures	Behavioural data for sub-010159	AMAS; ASR; BDI; BIS/BAS; BCQ; BP; SCS; ESS; Gold-MSI; HADS; IAT; IMIS; MPU; MMI; NEO PI-R; PSSI; SE; SD3; SDS; TPS; UPPS-P; FFMQ; MCQ30; NYC-Q; Short NYC-Q; SD MW; VISQ; SYN; Oddball; ACS; CCPT; ETS; AUT; CAQ; RAT; TCIA	Harvard Dataverse	doi:10.7910/DVN/VMJ6NV	https://doi.org/10.7910/DVN/VMJ6NV
sub-010160	Behavioral measures	Behavioural data for sub-010160	AMAS; ASR; BDI; BIS/BAS; BCQ; BP; SCS; ESS; Gold-MSI; HADS; IAT; IMIS; MPU; MMI; NEO PI-R; PSSI; SE; SD3; SDS; TPS; UPPS-P; FFMQ; MCQ30; NYC-Q; Short NYC-Q; SD MW; VISQ; SYN; Oddball; ACS; CCPT; ETS; AUT; CAQ; RAT; TCIA	Harvard Dataverse	doi:10.7910/DVN/VMJ6NV	https://doi.org/10.7910/DVN/VMJ6NV
sub-010161	Behavioral measures	Behavioural data for sub-010161	AMAS; ASR; BDI; BIS/BAS; BCQ; BP; SCS; ESS; Gold-MSI; HADS; IAT; IMIS; MPU; MMI; NEO PI-R; PSSI; SE; SD3; SDS; TPS; UPPS-P; FFMQ; MCQ30; NYC-Q; Short NYC-Q; SD MW; VISQ; SYN; Oddball; ACS; CCPT; ETS; AUT; CAQ; RAT; TCIA	Harvard Dataverse	doi:10.7910/DVN/VMJ6NV	https://doi.org/10.7910/DVN/VMJ6NV
sub-010162	Behavioral measures	Behavioural data for sub-010162	AMAS; ASR; BDI; BIS/BAS; BCQ; BP; SCS; ESS; Gold-MSI; HADS; IAT; IMIS; MPU; MMI; NEO PI-R; PSSI; SE; SD3; SDS; TPS; UPPS-P; FFMQ; MCQ30; NYC-Q; Short NYC-Q; SD MW; VISQ; SYN; Oddball; ACS; CCPT; ETS; AUT; CAQ; RAT; TCIA	Harvard Dataverse	doi:10.7910/DVN/VMJ6NV	https://doi.org/10.7910/DVN/VMJ6NV
sub-010163	Behavioral measures	Behavioural data for sub-010163	AMAS; ASR; BDI; BIS/BAS; BCQ; BP; SCS; ESS; Gold-MSI; HADS; IAT; IMIS; MPU; MMI; NEO PI-R; PSSI; SE; SD3; SDS; TPS; UPPS-P; FFMQ; MCQ30; NYC-Q; Short NYC-Q; SD MW; VISQ; SYN; Oddball; ACS; CCPT; ETS; AUT; CAQ; RAT; TCIA	Harvard Dataverse	doi:10.7910/DVN/VMJ6NV	https://doi.org/10.7910/DVN/VMJ6NV
sub-010164	Behavioral measures	Behavioural data for sub-010164	AMAS; ASR; BDI; BIS/BAS; BCQ; BP; SCS; ESS; Gold-MSI; HADS; IAT; IMIS; MPU; MMI; NEO PI-R; PSSI; SE; SD3; SDS; TPS; UPPS-P; FFMQ; MCQ30; NYC-Q; Short NYC-Q; SD MW; VISQ; SYN; Oddball; ACS; CCPT; ETS; AUT; CAQ; RAT; TCIA	Harvard Dataverse	doi:10.7910/DVN/VMJ6NV	https://doi.org/10.7910/DVN/VMJ6NV
sub-010165	Behavioral measures	Behavioural data for sub-010165	AMAS; ASR; BDI; BIS/BAS; BCQ; BP; SCS; ESS; Gold-MSI; HADS; IAT; IMIS; MPU; MMI; NEO PI-R; PSSI; SE; SD3; SDS; TPS; UPPS-P; FFMQ; MCQ30; NYC-Q; Short NYC-Q; SD MW; VISQ; SYN; Oddball; ACS; CCPT; ETS; AUT; CAQ; RAT; TCIA	Harvard Dataverse	doi:10.7910/DVN/VMJ6NV	https://doi.org/10.7910/DVN/VMJ6NV
sub-010166	Behavioral measures	Behavioural data for sub-010166	AMAS; ASR; BDI; BIS/BAS; BCQ; BP; SCS; ESS; Gold-MSI; HADS; IAT; IMIS; MPU; MMI; NEO PI-R; PSSI; SE; SD3; SDS; TPS; UPPS-P; FFMQ; MCQ30; NYC-Q; Short NYC-Q; SD MW; VISQ; SYN; Oddball; ACS; CCPT; ETS; AUT; CAQ; RAT; TCIA	Harvard Dataverse	doi:10.7910/DVN/VMJ6NV	https://doi.org/10.7910/DVN/VMJ6NV
sub-010167	Behavioral measures	Behavioural data for sub-010167	AMAS; ASR; BDI; BIS/BAS; BCQ; BP; SCS; ESS; Gold-MSI; HADS; IAT; IMIS; MPU; MMI; NEO PI-R; PSSI; SE; SD3; SDS; TPS; UPPS-P; FFMQ; MCQ30; NYC-Q; Short NYC-Q; SD MW; VISQ; SYN; Oddball; ACS; CCPT; ETS; AUT; CAQ; RAT; TCIA	Harvard Dataverse	doi:10.7910/DVN/VMJ6NV	https://doi.org/10.7910/DVN/VMJ6NV
sub-010168	Behavioral measures	Behavioural data for sub-010168	AMAS; ASR; BDI; BIS/BAS; BCQ; BP; SCS; ESS; Gold-MSI; HADS; IAT; IMIS; MPU; MMI; NEO PI-R; PSSI; SE; SD3; SDS; TPS; UPPS-P; FFMQ; MCQ30; NYC-Q; Short NYC-Q; SD MW; VISQ; SYN; Oddball; ACS; CCPT; ETS; AUT; CAQ; RAT; TCIA	Harvard Dataverse	doi:10.7910/DVN/VMJ6NV	https://doi.org/10.7910/DVN/VMJ6NV
sub-010171	Behavioral measures	Behavioural data for sub-010171	AMAS; ASR; BDI; BIS/BAS; BCQ; BP; SCS; ESS; Gold-MSI; HADS; IAT; IMIS; MPU; MMI; NEO PI-R; PSSI; SE; SD3; SDS; TPS; UPPS-P; FFMQ; MCQ30; NYC-Q; Short NYC-Q; SD MW; VISQ; SYN; Oddball; ACS; CCPT; ETS; AUT; CAQ; RAT; TCIA	Harvard Dataverse	doi:10.7910/DVN/VMJ6NV	https://doi.org/10.7910/DVN/VMJ6NV
sub-010172	Behavioral measures	Behavioural data for sub-010172	AMAS; ASR; BDI; BIS/BAS; BCQ; BP; SCS; ESS; Gold-MSI; HADS; IAT; IMIS; MPU; MMI; NEO PI-R; PSSI; SE; SD3; SDS; TPS; UPPS-P; FFMQ; MCQ30; NYC-Q; Short NYC-Q; SD MW; VISQ; SYN; Oddball; ACS; CCPT; ETS; AUT; CAQ; RAT; TCIA	Harvard Dataverse	doi:10.7910/DVN/VMJ6NV	https://doi.org/10.7910/DVN/VMJ6NV
sub-010173	Behavioral measures	Behavioural data for sub-010173	AMAS; ASR; BDI; BIS/BAS; BCQ; BP; SCS; ESS; Gold-MSI; HADS; IAT; IMIS; MPU; MMI; NEO PI-R; PSSI; SE; SD3; SDS; TPS; UPPS-P; FFMQ; MCQ30; NYC-Q; Short NYC-Q; SD MW; VISQ; SYN; Oddball; ACS; CCPT; ETS; AUT; CAQ; RAT; TCIA	Harvard Dataverse	doi:10.7910/DVN/VMJ6NV	https://doi.org/10.7910/DVN/VMJ6NV
sub-010174	Behavioral measures	Behavioural data for sub-010174	AMAS; ASR; BDI; BIS/BAS; BCQ; BP; SCS; ESS; Gold-MSI; HADS; IAT; IMIS; MPU; MMI; NEO PI-R; PSSI; SE; SD3; SDS; TPS; UPPS-P; FFMQ; MCQ30; NYC-Q; Short NYC-Q; SD MW; VISQ; SYN; Oddball; ACS; CCPT; ETS; AUT; CAQ; RAT; TCIA	Harvard Dataverse	doi:10.7910/DVN/VMJ6NV	https://doi.org/10.7910/DVN/VMJ6NV
sub-010175	Behavioral measures	Behavioural data for sub-010175	AMAS; ASR; BDI; BIS/BAS; BCQ; BP; SCS; ESS; Gold-MSI; HADS; IAT; IMIS; MPU; MMI; NEO PI-R; PSSI; SE; SD3; SDS; TPS; UPPS-P; FFMQ; MCQ30; NYC-Q; Short NYC-Q; SD MW; VISQ; SYN; Oddball; ACS; CCPT; ETS; AUT; CAQ; RAT; TCIA	Harvard Dataverse	doi:10.7910/DVN/VMJ6NV	https://doi.org/10.7910/DVN/VMJ6NV
sub-010176	Behavioral measures	Behavioural data for sub-010176	AMAS; ASR; BDI; BIS/BAS; BCQ; BP; SCS; ESS; Gold-MSI; HADS; IAT; IMIS; MPU; MMI; NEO PI-R; PSSI; SE; SD3; SDS; TPS; UPPS-P; FFMQ; MCQ30; NYC-Q; Short NYC-Q; SD MW; VISQ; SYN; Oddball; ACS; CCPT; ETS; AUT; CAQ; RAT; TCIA	Harvard Dataverse	doi:10.7910/DVN/VMJ6NV	https://doi.org/10.7910/DVN/VMJ6NV
sub-010177	Behavioral measures	Behavioural data for sub-010177	AMAS; ASR; BDI; BIS/BAS; BCQ; BP; SCS; ESS; Gold-MSI; HADS; IAT; IMIS; MPU; MMI; NEO PI-R; PSSI; SE; SD3; SDS; TPS; UPPS-P; FFMQ; MCQ30; NYC-Q; Short NYC-Q; SD MW; VISQ; SYN; Oddball; ACS; CCPT; ETS; AUT; CAQ; RAT; TCIA	Harvard Dataverse	doi:10.7910/DVN/VMJ6NV	https://doi.org/10.7910/DVN/VMJ6NV
sub-010178	Behavioral measures	Behavioural data for sub-010178	AMAS; ASR; BDI; BIS/BAS; BCQ; BP; SCS; ESS; Gold-MSI; HADS; IAT; IMIS; MPU; MMI; NEO PI-R; PSSI; SE; SD3; SDS; TPS; UPPS-P; FFMQ; MCQ30; NYC-Q; Short NYC-Q; SD MW; VISQ; SYN; Oddball; ACS; CCPT; ETS; AUT; CAQ; RAT; TCIA	Harvard Dataverse	doi:10.7910/DVN/VMJ6NV	https://doi.org/10.7910/DVN/VMJ6NV
sub-010179	Behavioral measures	Behavioural data for sub-010179	AMAS; ASR; BDI; BIS/BAS; BCQ; BP; SCS; ESS; Gold-MSI; HADS; IAT; IMIS; MPU; MMI; NEO PI-R; PSSI; SE; SD3; SDS; TPS; UPPS-P; FFMQ; MCQ30; NYC-Q; Short NYC-Q; SD MW; VISQ; SYN; Oddball; ACS; CCPT; ETS; AUT; CAQ; RAT; TCIA	Harvard Dataverse	doi:10.7910/DVN/VMJ6NV	https://doi.org/10.7910/DVN/VMJ6NV
sub-010181	Behavioral measures	Behavioural data for sub-010181	AMAS; ASR; BDI; BIS/BAS; BCQ; BP; SCS; ESS; Gold-MSI; HADS; IAT; IMIS; MPU; MMI; NEO PI-R; PSSI; SE; SD3; SDS; TPS; UPPS-P; FFMQ; MCQ30; NYC-Q; Short NYC-Q; SD MW; VISQ; SYN; Oddball; ACS; CCPT; ETS; AUT; CAQ; RAT; TCIA	Harvard Dataverse	doi:10.7910/DVN/VMJ6NV	https://doi.org/10.7910/DVN/VMJ6NV
sub-010182	Behavioral measures	Behavioural data for sub-010182	AMAS; ASR; BDI; BIS/BAS; BCQ; BP; SCS; ESS; Gold-MSI; HADS; IAT; IMIS; MPU; MMI; NEO PI-R; PSSI; SE; SD3; SDS; TPS; UPPS-P; FFMQ; MCQ30; NYC-Q; Short NYC-Q; SD MW; VISQ; SYN; Oddball; ACS; CCPT; ETS; AUT; CAQ; RAT; TCIA	Harvard Dataverse	doi:10.7910/DVN/VMJ6NV	https://doi.org/10.7910/DVN/VMJ6NV
sub-010184	Behavioral measures	Behavioural data for sub-010184	AMAS; ASR; BDI; BIS/BAS; BCQ; BP; SCS; ESS; Gold-MSI; HADS; IAT; IMIS; MPU; MMI; NEO PI-R; PSSI; SE; SD3; SDS; TPS; UPPS-P; FFMQ; MCQ30; NYC-Q; Short NYC-Q; SD MW; VISQ; SYN; Oddball; ACS; CCPT; ETS; AUT; CAQ; RAT; TCIA	Harvard Dataverse	doi:10.7910/DVN/VMJ6NV	https://doi.org/10.7910/DVN/VMJ6NV
sub-010185	Behavioral measures	Behavioural data for sub-010185	AMAS; ASR; BDI; BIS/BAS; BCQ; BP; SCS; ESS; Gold-MSI; HADS; IAT; IMIS; MPU; MMI; NEO PI-R; PSSI; SE; SD3; SDS; TPS; UPPS-P; FFMQ; MCQ30; NYC-Q; Short NYC-Q; SD MW; VISQ; SYN; Oddball; ACS; CCPT; ETS; AUT; CAQ; RAT; TCIA	Harvard Dataverse	doi:10.7910/DVN/VMJ6NV	https://doi.org/10.7910/DVN/VMJ6NV
sub-010186	Behavioral measures	Behavioural data for sub-010186	AMAS; ASR; BDI; BIS/BAS; BCQ; BP; SCS; ESS; Gold-MSI; HADS; IAT; IMIS; MPU; MMI; NEO PI-R; PSSI; SE; SD3; SDS; TPS; UPPS-P; FFMQ; MCQ30; NYC-Q; Short NYC-Q; SD MW; VISQ; SYN; Oddball; ACS; CCPT; ETS; AUT; CAQ; RAT; TCIA	Harvard Dataverse	doi:10.7910/DVN/VMJ6NV	https://doi.org/10.7910/DVN/VMJ6NV
sub-010187	Behavioral measures	Behavioural data for sub-010187	AMAS; ASR; BDI; BIS/BAS; BCQ; BP; SCS; ESS; Gold-MSI; HADS; IAT; IMIS; MPU; MMI; NEO PI-R; PSSI; SE; SD3; SDS; TPS; UPPS-P; FFMQ; MCQ30; NYC-Q; Short NYC-Q; SD MW; VISQ; SYN; Oddball; ACS; CCPT; ETS; AUT; CAQ; RAT; TCIA	Harvard Dataverse	doi:10.7910/DVN/VMJ6NV	https://doi.org/10.7910/DVN/VMJ6NV
sub-010188	Behavioral measures	Behavioural data for sub-010188	AMAS; ASR; BDI; BIS/BAS; BCQ; BP; SCS; ESS; Gold-MSI; HADS; IAT; IMIS; MPU; MMI; NEO PI-R; PSSI; SE; SD3; SDS; TPS; UPPS-P; FFMQ; MCQ30; NYC-Q; Short NYC-Q; SD MW; VISQ; SYN; Oddball; ACS; CCPT; ETS; AUT; CAQ; RAT; TCIA	Harvard Dataverse	doi:10.7910/DVN/VMJ6NV	https://doi.org/10.7910/DVN/VMJ6NV
sub-010189	Behavioral measures	Behavioural data for sub-010189	AMAS; ASR; BDI; BIS/BAS; BCQ; BP; SCS; ESS; Gold-MSI; HADS; IAT; IMIS; MPU; MMI; NEO PI-R; PSSI; SE; SD3; SDS; TPS; UPPS-P; FFMQ; MCQ30; NYC-Q; Short NYC-Q; SD MW; VISQ; SYN; Oddball; ACS; CCPT; ETS; AUT; CAQ; RAT; TCIA	Harvard Dataverse	doi:10.7910/DVN/VMJ6NV	https://doi.org/10.7910/DVN/VMJ6NV
sub-010190	Behavioral measures	Behavioural data for sub-010190	AMAS; ASR; BDI; BIS/BAS; BCQ; BP; SCS; ESS; Gold-MSI; HADS; IAT; IMIS; MPU; MMI; NEO PI-R; PSSI; SE; SD3; SDS; TPS; UPPS-P; FFMQ; MCQ30; NYC-Q; Short NYC-Q; SD MW; VISQ; SYN; Oddball; ACS; CCPT; ETS; AUT; CAQ; RAT; TCIA	Harvard Dataverse	doi:10.7910/DVN/VMJ6NV	https://doi.org/10.7910/DVN/VMJ6NV
sub-010191	Behavioral measures	Behavioural data for sub-010191	AMAS; ASR; BDI; BIS/BAS; BCQ; BP; SCS; ESS; Gold-MSI; HADS; IAT; IMIS; MPU; MMI; NEO PI-R; PSSI; SE; SD3; SDS; TPS; UPPS-P; FFMQ; MCQ30; NYC-Q; Short NYC-Q; SD MW; VISQ; SYN; Oddball; ACS; CCPT; ETS; AUT; CAQ; RAT; TCIA	Harvard Dataverse	doi:10.7910/DVN/VMJ6NV	https://doi.org/10.7910/DVN/VMJ6NV
sub-010192	Behavioral measures	Behavioural data for sub-010192	AMAS; ASR; BDI; BIS/BAS; BCQ; BP; SCS; ESS; Gold-MSI; HADS; IAT; IMIS; MPU; MMI; NEO PI-R; PSSI; SE; SD3; SDS; TPS; UPPS-P; FFMQ; MCQ30; NYC-Q; Short NYC-Q; SD MW; VISQ; SYN; Oddball; ACS; CCPT; ETS; AUT; CAQ; RAT; TCIA	Harvard Dataverse	doi:10.7910/DVN/VMJ6NV	https://doi.org/10.7910/DVN/VMJ6NV
sub-010194	Behavioral measures	Behavioural data for sub-010194	AMAS; ASR; BDI; BIS/BAS; BCQ; BP; SCS; ESS; Gold-MSI; HADS; IAT; IMIS; MPU; MMI; NEO PI-R; PSSI; SE; SD3; SDS; TPS; UPPS-P; FFMQ; MCQ30; NYC-Q; Short NYC-Q; SD MW; VISQ; SYN; Oddball; ACS; CCPT; ETS; AUT; CAQ; RAT; TCIA	Harvard Dataverse	doi:10.7910/DVN/VMJ6NV	https://doi.org/10.7910/DVN/VMJ6NV
sub-010195	Behavioral measures	Behavioural data for sub-010195	AMAS; ASR; BDI; BIS/BAS; BCQ; BP; SCS; ESS; Gold-MSI; HADS; IAT; IMIS; MPU; MMI; NEO PI-R; PSSI; SE; SD3; SDS; TPS; UPPS-P; FFMQ; MCQ30; NYC-Q; Short NYC-Q; SD MW; VISQ; SYN; Oddball; ACS; CCPT; ETS; AUT; CAQ; RAT; TCIA	Harvard Dataverse	doi:10.7910/DVN/VMJ6NV	https://doi.org/10.7910/DVN/VMJ6NV
sub-010196	Behavioral measures	Behavioural data for sub-010196	AMAS; ASR; BDI; BIS/BAS; BCQ; BP; SCS; ESS; Gold-MSI; HADS; IAT; IMIS; MPU; MMI; NEO PI-R; PSSI; SE; SD3; SDS; TPS; UPPS-P; FFMQ; MCQ30; NYC-Q; Short NYC-Q; SD MW; VISQ; SYN; Oddball; ACS; CCPT; ETS; AUT; CAQ; RAT; TCIA	Harvard Dataverse	doi:10.7910/DVN/VMJ6NV	https://doi.org/10.7910/DVN/VMJ6NV
sub-010198	Behavioral measures	Behavioural data for sub-010198	AMAS; ASR; BDI; BIS/BAS; BCQ; BP; SCS; ESS; Gold-MSI; HADS; IAT; IMIS; MPU; MMI; NEO PI-R; PSSI; SE; SD3; SDS; TPS; UPPS-P; FFMQ; MCQ30; NYC-Q; Short NYC-Q; SD MW; VISQ; SYN; Oddball; ACS; CCPT; ETS; AUT; CAQ; RAT; TCIA	Harvard Dataverse	doi:10.7910/DVN/VMJ6NV	https://doi.org/10.7910/DVN/VMJ6NV
sub-010200	Behavioral measures	Behavioural data for sub-010200	AMAS; ASR; BDI; BIS/BAS; BCQ; BP; SCS; ESS; Gold-MSI; HADS; IAT; IMIS; MPU; MMI; NEO PI-R; PSSI; SE; SD3; SDS; TPS; UPPS-P; FFMQ; MCQ30; NYC-Q; Short NYC-Q; SD MW; VISQ; SYN; Oddball; ACS; CCPT; ETS; AUT; CAQ; RAT; TCIA	Harvard Dataverse	doi:10.7910/DVN/VMJ6NV	https://doi.org/10.7910/DVN/VMJ6NV
sub-010201	Behavioral measures	Behavioural data for sub-010201	AMAS; ASR; BDI; BIS/BAS; BCQ; BP; SCS; ESS; Gold-MSI; HADS; IAT; IMIS; MPU; MMI; NEO PI-R; PSSI; SE; SD3; SDS; TPS; UPPS-P; FFMQ; MCQ30; NYC-Q; Short NYC-Q; SD MW; VISQ; SYN; Oddball; ACS; CCPT; ETS; AUT; CAQ; RAT; TCIA	Harvard Dataverse	doi:10.7910/DVN/VMJ6NV	https://doi.org/10.7910/DVN/VMJ6NV
sub-010203	Behavioral measures	Behavioural data for sub-010203	AMAS; ASR; BDI; BIS/BAS; BCQ; BP; SCS; ESS; Gold-MSI; HADS; IAT; IMIS; MPU; MMI; NEO PI-R; PSSI; SE; SD3; SDS; TPS; UPPS-P; FFMQ; MCQ30; NYC-Q; Short NYC-Q; SD MW; VISQ; SYN; Oddball; ACS; CCPT; ETS; AUT; CAQ; RAT; TCIA	Harvard Dataverse	doi:10.7910/DVN/VMJ6NV	https://doi.org/10.7910/DVN/VMJ6NV
sub-010204	Behavioral measures	Behavioural data for sub-010204	AMAS; ASR; BDI; BIS/BAS; BCQ; BP; SCS; ESS; Gold-MSI; HADS; IAT; IMIS; MPU; MMI; NEO PI-R; PSSI; SE; SD3; SDS; TPS; UPPS-P; FFMQ; MCQ30; NYC-Q; Short NYC-Q; SD MW; VISQ; SYN; Oddball; ACS; CCPT; ETS; AUT; CAQ; RAT; TCIA	Harvard Dataverse	doi:10.7910/DVN/VMJ6NV	https://doi.org/10.7910/DVN/VMJ6NV
sub-010205	Behavioral measures	Behavioural data for sub-010205	AMAS; ASR; BDI; BIS/BAS; BCQ; BP; SCS; ESS; Gold-MSI; HADS; IAT; IMIS; MPU; MMI; NEO PI-R; PSSI; SE; SD3; SDS; TPS; UPPS-P; FFMQ; MCQ30; NYC-Q; Short NYC-Q; SD MW; VISQ; SYN; Oddball; ACS; CCPT; ETS; AUT; CAQ; RAT; TCIA	Harvard Dataverse	doi:10.7910/DVN/VMJ6NV	https://doi.org/10.7910/DVN/VMJ6NV
sub-010206	Behavioral measures	Behavioural data for sub-010206	AMAS; ASR; BDI; BIS/BAS; BCQ; BP; SCS; ESS; Gold-MSI; HADS; IAT; IMIS; MPU; MMI; NEO PI-R; PSSI; SE; SD3; SDS; TPS; UPPS-P; FFMQ; MCQ30; NYC-Q; Short NYC-Q; SD MW; VISQ; SYN; Oddball; ACS; CCPT; ETS; AUT; CAQ; RAT; TCIA	Harvard Dataverse	doi:10.7910/DVN/VMJ6NV	https://doi.org/10.7910/DVN/VMJ6NV
sub-010208	Behavioral measures	Behavioural data for sub-010208	AMAS; ASR; BDI; BIS/BAS; BCQ; BP; SCS; ESS; Gold-MSI; HADS; IAT; IMIS; MPU; MMI; NEO PI-R; PSSI; SE; SD3; SDS; TPS; UPPS-P; FFMQ; MCQ30; NYC-Q; Short NYC-Q; SD MW; VISQ; SYN; Oddball; ACS; CCPT; ETS; AUT; CAQ; RAT; TCIA	Harvard Dataverse	doi:10.7910/DVN/VMJ6NV	https://doi.org/10.7910/DVN/VMJ6NV
sub-010209	Behavioral measures	Behavioural data for sub-010209	AMAS; ASR; BDI; BIS/BAS; BCQ; BP; SCS; ESS; Gold-MSI; HADS; IAT; IMIS; MPU; MMI; NEO PI-R; PSSI; SE; SD3; SDS; TPS; UPPS-P; FFMQ; MCQ30; NYC-Q; Short NYC-Q; SD MW; VISQ; SYN; Oddball; ACS; CCPT; ETS; AUT; CAQ; RAT; TCIA	Harvard Dataverse	doi:10.7910/DVN/VMJ6NV	https://doi.org/10.7910/DVN/VMJ6NV
sub-010210	Behavioral measures	Behavioural data for sub-010210	AMAS; ASR; BDI; BIS/BAS; BCQ; BP; SCS; ESS; Gold-MSI; HADS; IAT; IMIS; MPU; MMI; NEO PI-R; PSSI; SE; SD3; SDS; TPS; UPPS-P; FFMQ; MCQ30; NYC-Q; Short NYC-Q; SD MW; VISQ; SYN; Oddball; ACS; CCPT; ETS; AUT; CAQ; RAT; TCIA	Harvard Dataverse	doi:10.7910/DVN/VMJ6NV	https://doi.org/10.7910/DVN/VMJ6NV
sub-010211	Behavioral measures	Behavioural data for sub-010211	AMAS; ASR; BDI; BIS/BAS; BCQ; BP; SCS; ESS; Gold-MSI; HADS; IAT; IMIS; MPU; MMI; NEO PI-R; PSSI; SE; SD3; SDS; TPS; UPPS-P; FFMQ; MCQ30; NYC-Q; Short NYC-Q; SD MW; VISQ; SYN; Oddball; ACS; CCPT; ETS; AUT; CAQ; RAT; TCIA	Harvard Dataverse	doi:10.7910/DVN/VMJ6NV	https://doi.org/10.7910/DVN/VMJ6NV
sub-010212	Behavioral measures	Behavioural data for sub-010212	AMAS; ASR; BDI; BIS/BAS; BCQ; BP; SCS; ESS; Gold-MSI; HADS; IAT; IMIS; MPU; MMI; NEO PI-R; PSSI; SE; SD3; SDS; TPS; UPPS-P; FFMQ; MCQ30; NYC-Q; Short NYC-Q; SD MW; VISQ; SYN; Oddball; ACS; CCPT; ETS; AUT; CAQ; RAT; TCIA	Harvard Dataverse	doi:10.7910/DVN/VMJ6NV	https://doi.org/10.7910/DVN/VMJ6NV
sub-010213	Behavioral measures	Behavioural data for sub-010213	AMAS; ASR; BDI; BIS/BAS; BCQ; BP; SCS; ESS; Gold-MSI; HADS; IAT; IMIS; MPU; MMI; NEO PI-R; PSSI; SE; SD3; SDS; TPS; UPPS-P; FFMQ; MCQ30; NYC-Q; Short NYC-Q; SD MW; VISQ; SYN; Oddball; ACS; CCPT; ETS; AUT; CAQ; RAT; TCIA	Harvard Dataverse	doi:10.7910/DVN/VMJ6NV	https://doi.org/10.7910/DVN/VMJ6NV
sub-010214	Behavioral measures	Behavioural data for sub-010214	AMAS; ASR; BDI; BIS/BAS; BCQ; BP; SCS; ESS; Gold-MSI; HADS; IAT; IMIS; MPU; MMI; NEO PI-R; PSSI; SE; SD3; SDS; TPS; UPPS-P; FFMQ; MCQ30; NYC-Q; Short NYC-Q; SD MW; VISQ; SYN; Oddball; ACS; CCPT; ETS; AUT; CAQ; RAT; TCIA	Harvard Dataverse	doi:10.7910/DVN/VMJ6NV	https://doi.org/10.7910/DVN/VMJ6NV
sub-010215	Behavioral measures	Behavioural data for sub-010215	AMAS; ASR; BDI; BIS/BAS; BCQ; BP; SCS; ESS; Gold-MSI; HADS; IAT; IMIS; MPU; MMI; NEO PI-R; PSSI; SE; SD3; SDS; TPS; UPPS-P; FFMQ; MCQ30; NYC-Q; Short NYC-Q; SD MW; VISQ; SYN; Oddball; ACS; CCPT; ETS; AUT; CAQ; RAT; TCIA	Harvard Dataverse	doi:10.7910/DVN/VMJ6NV	https://doi.org/10.7910/DVN/VMJ6NV
sub-010216	Behavioral measures	Behavioural data for sub-010216	AMAS; ASR; BDI; BIS/BAS; BCQ; BP; SCS; ESS; Gold-MSI; HADS; IAT; IMIS; MPU; MMI; NEO PI-R; PSSI; SE; SD3; SDS; TPS; UPPS-P; FFMQ; MCQ30; NYC-Q; Short NYC-Q; SD MW; VISQ; SYN; Oddball; ACS; CCPT; ETS; AUT; CAQ; RAT; TCIA	Harvard Dataverse	doi:10.7910/DVN/VMJ6NV	https://doi.org/10.7910/DVN/VMJ6NV
sub-010217	Behavioral measures	Behavioural data for sub-010217	AMAS; ASR; BDI; BIS/BAS; BCQ; BP; SCS; ESS; Gold-MSI; HADS; IAT; IMIS; MPU; MMI; NEO PI-R; PSSI; SE; SD3; SDS; TPS; UPPS-P; FFMQ; MCQ30; NYC-Q; Short NYC-Q; SD MW; VISQ; SYN; Oddball; ACS; CCPT; ETS; AUT; CAQ; RAT; TCIA	Harvard Dataverse	doi:10.7910/DVN/VMJ6NV	https://doi.org/10.7910/DVN/VMJ6NV
sub-010218	Behavioral measures	Behavioural data for sub-010218	AMAS; ASR; BDI; BIS/BAS; BCQ; BP; SCS; ESS; Gold-MSI; HADS; IAT; IMIS; MPU; MMI; NEO PI-R; PSSI; SE; SD3; SDS; TPS; UPPS-P; FFMQ; MCQ30; NYC-Q; Short NYC-Q; SD MW; VISQ; SYN; Oddball; ACS; CCPT; ETS; AUT; CAQ; RAT; TCIA	Harvard Dataverse	doi:10.7910/DVN/VMJ6NV	https://doi.org/10.7910/DVN/VMJ6NV
sub-010220	Behavioral measures	Behavioural data for sub-010220	AMAS; ASR; BDI; BIS/BAS; BCQ; BP; SCS; ESS; Gold-MSI; HADS; IAT; IMIS; MPU; MMI; NEO PI-R; PSSI; SE; SD3; SDS; TPS; UPPS-P; FFMQ; MCQ30; NYC-Q; Short NYC-Q; SD MW; VISQ; SYN; Oddball; ACS; CCPT; ETS; AUT; CAQ; RAT; TCIA	Harvard Dataverse	doi:10.7910/DVN/VMJ6NV	https://doi.org/10.7910/DVN/VMJ6NV
sub-010221	Behavioral measures	Behavioural data for sub-010221	AMAS; ASR; BDI; BIS/BAS; BCQ; BP; SCS; ESS; Gold-MSI; HADS; IAT; IMIS; MPU; MMI; NEO PI-R; PSSI; SE; SD3; SDS; TPS; UPPS-P; FFMQ; MCQ30; NYC-Q; Short NYC-Q; SD MW; VISQ; SYN; Oddball; ACS; CCPT; ETS; AUT; CAQ; RAT; TCIA	Harvard Dataverse	doi:10.7910/DVN/VMJ6NV	https://doi.org/10.7910/DVN/VMJ6NV
sub-010224	Behavioral measures	Behavioural data for sub-010224	AMAS; ASR; BDI; BIS/BAS; BCQ; BP; SCS; ESS; Gold-MSI; HADS; IAT; IMIS; MPU; MMI; NEO PI-R; PSSI; SE; SD3; SDS; TPS; UPPS-P; FFMQ; MCQ30; NYC-Q; Short NYC-Q; SD MW; VISQ; SYN; Oddball; ACS; CCPT; ETS; AUT; CAQ; RAT; TCIA	Harvard Dataverse	doi:10.7910/DVN/VMJ6NV	https://doi.org/10.7910/DVN/VMJ6NV
sub-010225	Behavioral measures	Behavioural data for sub-010225	AMAS; ASR; BDI; BIS/BAS; BCQ; BP; SCS; ESS; Gold-MSI; HADS; IAT; IMIS; MPU; MMI; NEO PI-R; PSSI; SE; SD3; SDS; TPS; UPPS-P; FFMQ; MCQ30; NYC-Q; Short NYC-Q; SD MW; VISQ; SYN; Oddball; ACS; CCPT; ETS; AUT; CAQ; RAT; TCIA	Harvard Dataverse	doi:10.7910/DVN/VMJ6NV	https://doi.org/10.7910/DVN/VMJ6NV
sub-010226	Behavioral measures	Behavioural data for sub-010226	AMAS; ASR; BDI; BIS/BAS; BCQ; BP; SCS; ESS; Gold-MSI; HADS; IAT; IMIS; MPU; MMI; NEO PI-R; PSSI; SE; SD3; SDS; TPS; UPPS-P; FFMQ; MCQ30; NYC-Q; Short NYC-Q; SD MW; VISQ; SYN; Oddball; ACS; CCPT; ETS; AUT; CAQ; RAT; TCIA	Harvard Dataverse	doi:10.7910/DVN/VMJ6NV	https://doi.org/10.7910/DVN/VMJ6NV
sub-010227	Behavioral measures	Behavioural data for sub-010227	AMAS; ASR; BDI; BIS/BAS; BCQ; BP; SCS; ESS; Gold-MSI; HADS; IAT; IMIS; MPU; MMI; NEO PI-R; PSSI; SE; SD3; SDS; TPS; UPPS-P; FFMQ; MCQ30; NYC-Q; Short NYC-Q; SD MW; VISQ; SYN; Oddball; ACS; CCPT; ETS; AUT; CAQ; RAT; TCIA	Harvard Dataverse	doi:10.7910/DVN/VMJ6NV	https://doi.org/10.7910/DVN/VMJ6NV
sub-010228	Behavioral measures	Behavioural data for sub-010228	AMAS; ASR; BDI; BIS/BAS; BCQ; BP; SCS; ESS; Gold-MSI; HADS; IAT; IMIS; MPU; MMI; NEO PI-R; PSSI; SE; SD3; SDS; TPS; UPPS-P; FFMQ; MCQ30; NYC-Q; Short NYC-Q; SD MW; VISQ; SYN; Oddball; ACS; CCPT; ETS; AUT; CAQ; RAT; TCIA	Harvard Dataverse	doi:10.7910/DVN/VMJ6NV	https://doi.org/10.7910/DVN/VMJ6NV
sub-010229	Behavioral measures	Behavioural data for sub-010229	AMAS; ASR; BDI; BIS/BAS; BCQ; BP; SCS; ESS; Gold-MSI; HADS; IAT; IMIS; MPU; MMI; NEO PI-R; PSSI; SE; SD3; SDS; TPS; UPPS-P; FFMQ; MCQ30; NYC-Q; Short NYC-Q; SD MW; VISQ; SYN; Oddball; ACS; CCPT; ETS; AUT; CAQ; RAT; TCIA	Harvard Dataverse	doi:10.7910/DVN/VMJ6NV	https://doi.org/10.7910/DVN/VMJ6NV
sub-010230	Behavioral measures	Behavioural data for sub-010230	AMAS; ASR; BDI; BIS/BAS; BCQ; BP; SCS; ESS; Gold-MSI; HADS; IAT; IMIS; MPU; MMI; NEO PI-R; PSSI; SE; SD3; SDS; TPS; UPPS-P; FFMQ; MCQ30; NYC-Q; Short NYC-Q; SD MW; VISQ; SYN; Oddball; ACS; CCPT; ETS; AUT; CAQ; RAT; TCIA	Harvard Dataverse	doi:10.7910/DVN/VMJ6NV	https://doi.org/10.7910/DVN/VMJ6NV
sub-010231	Behavioral measures	Behavioural data for sub-010231	AMAS; ASR; BDI; BIS/BAS; BCQ; BP; SCS; ESS; Gold-MSI; HADS; IAT; IMIS; MPU; MMI; NEO PI-R; PSSI; SE; SD3; SDS; TPS; UPPS-P; FFMQ; MCQ30; NYC-Q; Short NYC-Q; SD MW; VISQ; SYN; Oddball; ACS; CCPT; ETS; AUT; CAQ; RAT; TCIA	Harvard Dataverse	doi:10.7910/DVN/VMJ6NV	https://doi.org/10.7910/DVN/VMJ6NV
sub-010232	Behavioral measures	Behavioural data for sub-010232	AMAS; ASR; BDI; BIS/BAS; BCQ; BP; SCS; ESS; Gold-MSI; HADS; IAT; IMIS; MPU; MMI; NEO PI-R; PSSI; SE; SD3; SDS; TPS; UPPS-P; FFMQ; MCQ30; NYC-Q; Short NYC-Q; SD MW; VISQ; SYN; Oddball; ACS; CCPT; ETS; AUT; CAQ; RAT; TCIA	Harvard Dataverse	doi:10.7910/DVN/VMJ6NV	https://doi.org/10.7910/DVN/VMJ6NV
sub-010233	Behavioral measures	Behavioural data for sub-010233	AMAS; ASR; BDI; BIS/BAS; BCQ; BP; SCS; ESS; Gold-MSI; HADS; IAT; IMIS; MPU; MMI; NEO PI-R; PSSI; SE; SD3; SDS; TPS; UPPS-P; FFMQ; MCQ30; NYC-Q; Short NYC-Q; SD MW; VISQ; SYN; Oddball; ACS; CCPT; ETS; AUT; CAQ; RAT; TCIA	Harvard Dataverse	doi:10.7910/DVN/VMJ6NV	https://doi.org/10.7910/DVN/VMJ6NV
