# Supplementary material for: A functional connectome phenotyping dataset including cognitive state and personality measures
Source: Sci Data. 2019 Feb 12;6:180307. doi: 10.1038/sdata.2018.307 (PMC6371896; doi:10.1038/sdata.2018.307)
Supplement: Supplementary file 1 [file sdata2018307-isa1.zip › a_Mendes391B_mri.txt]

Sample Name	Protocol REF	Parameter Value[instrument]	Parameter Value[manufacturer]	Assay Name	Raw Data File	Comment[Data Repository]	Comment[Data Record Accession]	Comment[Data Record URI]
sub-010001	MRI data acquisition	Magnetom Verio	Siemens Healthcare, Erlangen, Germany	MRI data for sub-010001	sub-010001	OpenNeuro	doi:10.18112/OPENNEURO.DS000221.V2	https://doi.org/10.18112/OPENNEURO.DS000221.V2
sub-010002	MRI data acquisition	Magnetom Verio	Siemens Healthcare, Erlangen, Germany	MRI data for sub-010002	sub-010002	OpenNeuro	doi:10.18112/OPENNEURO.DS000221.V2	https://doi.org/10.18112/OPENNEURO.DS000221.V2
sub-010004	MRI data acquisition	Magnetom Verio	Siemens Healthcare, Erlangen, Germany	MRI data for sub-010004	sub-010004	OpenNeuro	doi:10.18112/OPENNEURO.DS000221.V2	https://doi.org/10.18112/OPENNEURO.DS000221.V2
sub-010005	MRI data acquisition	Magnetom Verio	Siemens Healthcare, Erlangen, Germany	MRI data for sub-010005	sub-010005	OpenNeuro	doi:10.18112/OPENNEURO.DS000221.V2	https://doi.org/10.18112/OPENNEURO.DS000221.V2
sub-010006	MRI data acquisition	Magnetom Verio	Siemens Healthcare, Erlangen, Germany	MRI data for sub-010006	sub-010006	OpenNeuro	doi:10.18112/OPENNEURO.DS000221.V2	https://doi.org/10.18112/OPENNEURO.DS000221.V2
sub-010007	MRI data acquisition	Magnetom Verio	Siemens Healthcare, Erlangen, Germany	MRI data for sub-010007	sub-010007	OpenNeuro	doi:10.18112/OPENNEURO.DS000221.V2	https://doi.org/10.18112/OPENNEURO.DS000221.V2
sub-010008	MRI data acquisition	Magnetom Verio	Siemens Healthcare, Erlangen, Germany	MRI data for sub-010008	sub-010008	OpenNeuro	doi:10.18112/OPENNEURO.DS000221.V2	https://doi.org/10.18112/OPENNEURO.DS000221.V2
sub-010009	MRI data acquisition	Magnetom Verio	Siemens Healthcare, Erlangen, Germany	MRI data for sub-010009	sub-010009	OpenNeuro	doi:10.18112/OPENNEURO.DS000221.V2	https://doi.org/10.18112/OPENNEURO.DS000221.V2
sub-010011	MRI data acquisition	Magnetom Verio	Siemens Healthcare, Erlangen, Germany	MRI data for sub-010011	sub-010011	OpenNeuro	doi:10.18112/OPENNEURO.DS000221.V2	https://doi.org/10.18112/OPENNEURO.DS000221.V2
sub-010014	MRI data acquisition	Magnetom Verio	Siemens Healthcare, Erlangen, Germany	MRI data for sub-010014	sub-010014	OpenNeuro	doi:10.18112/OPENNEURO.DS000221.V2	https://doi.org/10.18112/OPENNEURO.DS000221.V2
sub-010015	MRI data acquisition	Magnetom Verio	Siemens Healthcare, Erlangen, Germany	MRI data for sub-010015	sub-010015	OpenNeuro	doi:10.18112/OPENNEURO.DS000221.V2	https://doi.org/10.18112/OPENNEURO.DS000221.V2
sub-010016	MRI data acquisition	Magnetom Verio	Siemens Healthcare, Erlangen, Germany	MRI data for sub-010016	sub-010016	OpenNeuro	doi:10.18112/OPENNEURO.DS000221.V2	https://doi.org/10.18112/OPENNEURO.DS000221.V2
sub-010017	MRI data acquisition	Magnetom Verio	Siemens Healthcare, Erlangen, Germany	MRI data for sub-010017	sub-010017	OpenNeuro	doi:10.18112/OPENNEURO.DS000221.V2	https://doi.org/10.18112/OPENNEURO.DS000221.V2
sub-010018	MRI data acquisition	Magnetom Verio	Siemens Healthcare, Erlangen, Germany	MRI data for sub-010018	sub-010018	OpenNeuro	doi:10.18112/OPENNEURO.DS000221.V2	https://doi.org/10.18112/OPENNEURO.DS000221.V2
sub-010021	MRI data acquisition	Magnetom Verio	Siemens Healthcare, Erlangen, Germany	MRI data for sub-010021	sub-010021	OpenNeuro	doi:10.18112/OPENNEURO.DS000221.V2	https://doi.org/10.18112/OPENNEURO.DS000221.V2
sub-010022	MRI data acquisition	Magnetom Verio	Siemens Healthcare, Erlangen, Germany	MRI data for sub-010022	sub-010022	OpenNeuro	doi:10.18112/OPENNEURO.DS000221.V2	https://doi.org/10.18112/OPENNEURO.DS000221.V2
sub-010023	MRI data acquisition	Magnetom Verio	Siemens Healthcare, Erlangen, Germany	MRI data for sub-010023	sub-010023	OpenNeuro	doi:10.18112/OPENNEURO.DS000221.V2	https://doi.org/10.18112/OPENNEURO.DS000221.V2
sub-010024	MRI data acquisition	Magnetom Verio	Siemens Healthcare, Erlangen, Germany	MRI data for sub-010024	sub-010024	OpenNeuro	doi:10.18112/OPENNEURO.DS000221.V2	https://doi.org/10.18112/OPENNEURO.DS000221.V2
sub-010025	MRI data acquisition	Magnetom Verio	Siemens Healthcare, Erlangen, Germany	MRI data for sub-010025	sub-010025	OpenNeuro	doi:10.18112/OPENNEURO.DS000221.V2	https://doi.org/10.18112/OPENNEURO.DS000221.V2
sub-010026	MRI data acquisition	Magnetom Verio	Siemens Healthcare, Erlangen, Germany	MRI data for sub-010026	sub-010026	OpenNeuro	doi:10.18112/OPENNEURO.DS000221.V2	https://doi.org/10.18112/OPENNEURO.DS000221.V2
sub-010027	MRI data acquisition	Magnetom Verio	Siemens Healthcare, Erlangen, Germany	MRI data for sub-010027	sub-010027	OpenNeuro	doi:10.18112/OPENNEURO.DS000221.V2	https://doi.org/10.18112/OPENNEURO.DS000221.V2
sub-010030	MRI data acquisition	Magnetom Verio	Siemens Healthcare, Erlangen, Germany	MRI data for sub-010030	sub-010030	OpenNeuro	doi:10.18112/OPENNEURO.DS000221.V2	https://doi.org/10.18112/OPENNEURO.DS000221.V2
sub-010031	MRI data acquisition	Magnetom Verio	Siemens Healthcare, Erlangen, Germany	MRI data for sub-010031	sub-010031	OpenNeuro	doi:10.18112/OPENNEURO.DS000221.V2	https://doi.org/10.18112/OPENNEURO.DS000221.V2
sub-010033	MRI data acquisition	Magnetom Verio	Siemens Healthcare, Erlangen, Germany	MRI data for sub-010033	sub-010033	OpenNeuro	doi:10.18112/OPENNEURO.DS000221.V2	https://doi.org/10.18112/OPENNEURO.DS000221.V2
sub-010034	MRI data acquisition	Magnetom Verio	Siemens Healthcare, Erlangen, Germany	MRI data for sub-010034	sub-010034	OpenNeuro	doi:10.18112/OPENNEURO.DS000221.V2	https://doi.org/10.18112/OPENNEURO.DS000221.V2
sub-010035	MRI data acquisition	Magnetom Verio	Siemens Healthcare, Erlangen, Germany	MRI data for sub-010035	sub-010035	OpenNeuro	doi:10.18112/OPENNEURO.DS000221.V2	https://doi.org/10.18112/OPENNEURO.DS000221.V2
sub-010036	MRI data acquisition	Magnetom Verio	Siemens Healthcare, Erlangen, Germany	MRI data for sub-010036	sub-010036	OpenNeuro	doi:10.18112/OPENNEURO.DS000221.V2	https://doi.org/10.18112/OPENNEURO.DS000221.V2
sub-010037	MRI data acquisition	Magnetom Verio	Siemens Healthcare, Erlangen, Germany	MRI data for sub-010037	sub-010037	OpenNeuro	doi:10.18112/OPENNEURO.DS000221.V2	https://doi.org/10.18112/OPENNEURO.DS000221.V2
sub-010038	MRI data acquisition	Magnetom Verio	Siemens Healthcare, Erlangen, Germany	MRI data for sub-010038	sub-010038	OpenNeuro	doi:10.18112/OPENNEURO.DS000221.V2	https://doi.org/10.18112/OPENNEURO.DS000221.V2
sub-010040	MRI data acquisition	Magnetom Verio	Siemens Healthcare, Erlangen, Germany	MRI data for sub-010040	sub-010040	OpenNeuro	doi:10.18112/OPENNEURO.DS000221.V2	https://doi.org/10.18112/OPENNEURO.DS000221.V2
sub-010041	MRI data acquisition	Magnetom Verio	Siemens Healthcare, Erlangen, Germany	MRI data for sub-010041	sub-010041	OpenNeuro	doi:10.18112/OPENNEURO.DS000221.V2	https://doi.org/10.18112/OPENNEURO.DS000221.V2
sub-010042	MRI data acquisition	Magnetom Verio	Siemens Healthcare, Erlangen, Germany	MRI data for sub-010042	sub-010042	OpenNeuro	doi:10.18112/OPENNEURO.DS000221.V2	https://doi.org/10.18112/OPENNEURO.DS000221.V2
sub-010044	MRI data acquisition	Magnetom Verio	Siemens Healthcare, Erlangen, Germany	MRI data for sub-010044	sub-010044	OpenNeuro	doi:10.18112/OPENNEURO.DS000221.V2	https://doi.org/10.18112/OPENNEURO.DS000221.V2
sub-010045	MRI data acquisition	Magnetom Verio	Siemens Healthcare, Erlangen, Germany	MRI data for sub-010045	sub-010045	OpenNeuro	doi:10.18112/OPENNEURO.DS000221.V2	https://doi.org/10.18112/OPENNEURO.DS000221.V2
sub-010046	MRI data acquisition	Magnetom Verio	Siemens Healthcare, Erlangen, Germany	MRI data for sub-010046	sub-010046	OpenNeuro	doi:10.18112/OPENNEURO.DS000221.V2	https://doi.org/10.18112/OPENNEURO.DS000221.V2
sub-010047	MRI data acquisition	Magnetom Verio	Siemens Healthcare, Erlangen, Germany	MRI data for sub-010047	sub-010047	OpenNeuro	doi:10.18112/OPENNEURO.DS000221.V2	https://doi.org/10.18112/OPENNEURO.DS000221.V2
sub-010048	MRI data acquisition	Magnetom Verio	Siemens Healthcare, Erlangen, Germany	MRI data for sub-010048	sub-010048	OpenNeuro	doi:10.18112/OPENNEURO.DS000221.V2	https://doi.org/10.18112/OPENNEURO.DS000221.V2
sub-010049	MRI data acquisition	Magnetom Verio	Siemens Healthcare, Erlangen, Germany	MRI data for sub-010049	sub-010049	OpenNeuro	doi:10.18112/OPENNEURO.DS000221.V2	https://doi.org/10.18112/OPENNEURO.DS000221.V2
sub-010050	MRI data acquisition	Magnetom Verio	Siemens Healthcare, Erlangen, Germany	MRI data for sub-010050	sub-010050	OpenNeuro	doi:10.18112/OPENNEURO.DS000221.V2	https://doi.org/10.18112/OPENNEURO.DS000221.V2
sub-010051	MRI data acquisition	Magnetom Verio	Siemens Healthcare, Erlangen, Germany	MRI data for sub-010051	sub-010051	OpenNeuro	doi:10.18112/OPENNEURO.DS000221.V2	https://doi.org/10.18112/OPENNEURO.DS000221.V2
sub-010052	MRI data acquisition	Magnetom Verio	Siemens Healthcare, Erlangen, Germany	MRI data for sub-010052	sub-010052	OpenNeuro	doi:10.18112/OPENNEURO.DS000221.V2	https://doi.org/10.18112/OPENNEURO.DS000221.V2
sub-010054	MRI data acquisition	Magnetom Verio	Siemens Healthcare, Erlangen, Germany	MRI data for sub-010054	sub-010054	OpenNeuro	doi:10.18112/OPENNEURO.DS000221.V2	https://doi.org/10.18112/OPENNEURO.DS000221.V2
sub-010055	MRI data acquisition	Magnetom Verio	Siemens Healthcare, Erlangen, Germany	MRI data for sub-010055	sub-010055	OpenNeuro	doi:10.18112/OPENNEURO.DS000221.V2	https://doi.org/10.18112/OPENNEURO.DS000221.V2
sub-010056	MRI data acquisition	Magnetom Verio	Siemens Healthcare, Erlangen, Germany	MRI data for sub-010056	sub-010056	OpenNeuro	doi:10.18112/OPENNEURO.DS000221.V2	https://doi.org/10.18112/OPENNEURO.DS000221.V2
sub-010057	MRI data acquisition	Magnetom Verio	Siemens Healthcare, Erlangen, Germany	MRI data for sub-010057	sub-010057	OpenNeuro	doi:10.18112/OPENNEURO.DS000221.V2	https://doi.org/10.18112/OPENNEURO.DS000221.V2
sub-010058	MRI data acquisition	Magnetom Verio	Siemens Healthcare, Erlangen, Germany	MRI data for sub-010058	sub-010058	OpenNeuro	doi:10.18112/OPENNEURO.DS000221.V2	https://doi.org/10.18112/OPENNEURO.DS000221.V2
sub-010059	MRI data acquisition	Magnetom Verio	Siemens Healthcare, Erlangen, Germany	MRI data for sub-010059	sub-010059	OpenNeuro	doi:10.18112/OPENNEURO.DS000221.V2	https://doi.org/10.18112/OPENNEURO.DS000221.V2
sub-010060	MRI data acquisition	Magnetom Verio	Siemens Healthcare, Erlangen, Germany	MRI data for sub-010060	sub-010060	OpenNeuro	doi:10.18112/OPENNEURO.DS000221.V2	https://doi.org/10.18112/OPENNEURO.DS000221.V2
sub-010062	MRI data acquisition	Magnetom Verio	Siemens Healthcare, Erlangen, Germany	MRI data for sub-010062	sub-010062	OpenNeuro	doi:10.18112/OPENNEURO.DS000221.V2	https://doi.org/10.18112/OPENNEURO.DS000221.V2
sub-010064	MRI data acquisition	Magnetom Verio	Siemens Healthcare, Erlangen, Germany	MRI data for sub-010064	sub-010064	OpenNeuro	doi:10.18112/OPENNEURO.DS000221.V2	https://doi.org/10.18112/OPENNEURO.DS000221.V2
sub-010065	MRI data acquisition	Magnetom Verio	Siemens Healthcare, Erlangen, Germany	MRI data for sub-010065	sub-010065	OpenNeuro	doi:10.18112/OPENNEURO.DS000221.V2	https://doi.org/10.18112/OPENNEURO.DS000221.V2
sub-010067	MRI data acquisition	Magnetom Verio	Siemens Healthcare, Erlangen, Germany	MRI data for sub-010067	sub-010067	OpenNeuro	doi:10.18112/OPENNEURO.DS000221.V2	https://doi.org/10.18112/OPENNEURO.DS000221.V2
sub-010068	MRI data acquisition	Magnetom Verio	Siemens Healthcare, Erlangen, Germany	MRI data for sub-010068	sub-010068	OpenNeuro	doi:10.18112/OPENNEURO.DS000221.V2	https://doi.org/10.18112/OPENNEURO.DS000221.V2
sub-010069	MRI data acquisition	Magnetom Verio	Siemens Healthcare, Erlangen, Germany	MRI data for sub-010069	sub-010069	OpenNeuro	doi:10.18112/OPENNEURO.DS000221.V2	https://doi.org/10.18112/OPENNEURO.DS000221.V2
sub-010070	MRI data acquisition	Magnetom Verio	Siemens Healthcare, Erlangen, Germany	MRI data for sub-010070	sub-010070	OpenNeuro	doi:10.18112/OPENNEURO.DS000221.V2	https://doi.org/10.18112/OPENNEURO.DS000221.V2
sub-010071	MRI data acquisition	Magnetom Verio	Siemens Healthcare, Erlangen, Germany	MRI data for sub-010071	sub-010071	OpenNeuro	doi:10.18112/OPENNEURO.DS000221.V2	https://doi.org/10.18112/OPENNEURO.DS000221.V2
sub-010072	MRI data acquisition	Magnetom Verio	Siemens Healthcare, Erlangen, Germany	MRI data for sub-010072	sub-010072	OpenNeuro	doi:10.18112/OPENNEURO.DS000221.V2	https://doi.org/10.18112/OPENNEURO.DS000221.V2
sub-010073	MRI data acquisition	Magnetom Verio	Siemens Healthcare, Erlangen, Germany	MRI data for sub-010073	sub-010073	OpenNeuro	doi:10.18112/OPENNEURO.DS000221.V2	https://doi.org/10.18112/OPENNEURO.DS000221.V2
sub-010074	MRI data acquisition	Magnetom Verio	Siemens Healthcare, Erlangen, Germany	MRI data for sub-010074	sub-010074	OpenNeuro	doi:10.18112/OPENNEURO.DS000221.V2	https://doi.org/10.18112/OPENNEURO.DS000221.V2
sub-010075	MRI data acquisition	Magnetom Verio	Siemens Healthcare, Erlangen, Germany	MRI data for sub-010075	sub-010075	OpenNeuro	doi:10.18112/OPENNEURO.DS000221.V2	https://doi.org/10.18112/OPENNEURO.DS000221.V2
sub-010076	MRI data acquisition	Magnetom Verio	Siemens Healthcare, Erlangen, Germany	MRI data for sub-010076	sub-010076	OpenNeuro	doi:10.18112/OPENNEURO.DS000221.V2	https://doi.org/10.18112/OPENNEURO.DS000221.V2
sub-010077	MRI data acquisition	Magnetom Verio	Siemens Healthcare, Erlangen, Germany	MRI data for sub-010077	sub-010077	OpenNeuro	doi:10.18112/OPENNEURO.DS000221.V2	https://doi.org/10.18112/OPENNEURO.DS000221.V2
sub-010078	MRI data acquisition	Magnetom Verio	Siemens Healthcare, Erlangen, Germany	MRI data for sub-010078	sub-010078	OpenNeuro	doi:10.18112/OPENNEURO.DS000221.V2	https://doi.org/10.18112/OPENNEURO.DS000221.V2
sub-010080	MRI data acquisition	Magnetom Verio	Siemens Healthcare, Erlangen, Germany	MRI data for sub-010080	sub-010080	OpenNeuro	doi:10.18112/OPENNEURO.DS000221.V2	https://doi.org/10.18112/OPENNEURO.DS000221.V2
sub-010082	MRI data acquisition	Magnetom Verio	Siemens Healthcare, Erlangen, Germany	MRI data for sub-010082	sub-010082	OpenNeuro	doi:10.18112/OPENNEURO.DS000221.V2	https://doi.org/10.18112/OPENNEURO.DS000221.V2
sub-010084	MRI data acquisition	Magnetom Verio	Siemens Healthcare, Erlangen, Germany	MRI data for sub-010084	sub-010084	OpenNeuro	doi:10.18112/OPENNEURO.DS000221.V2	https://doi.org/10.18112/OPENNEURO.DS000221.V2
sub-010085	MRI data acquisition	Magnetom Verio	Siemens Healthcare, Erlangen, Germany	MRI data for sub-010085	sub-010085	OpenNeuro	doi:10.18112/OPENNEURO.DS000221.V2	https://doi.org/10.18112/OPENNEURO.DS000221.V2
sub-010086	MRI data acquisition	Magnetom Verio	Siemens Healthcare, Erlangen, Germany	MRI data for sub-010086	sub-010086	OpenNeuro	doi:10.18112/OPENNEURO.DS000221.V2	https://doi.org/10.18112/OPENNEURO.DS000221.V2
sub-010088	MRI data acquisition	Magnetom Verio	Siemens Healthcare, Erlangen, Germany	MRI data for sub-010088	sub-010088	OpenNeuro	doi:10.18112/OPENNEURO.DS000221.V2	https://doi.org/10.18112/OPENNEURO.DS000221.V2
sub-010090	MRI data acquisition	Magnetom Verio	Siemens Healthcare, Erlangen, Germany	MRI data for sub-010090	sub-010090	OpenNeuro	doi:10.18112/OPENNEURO.DS000221.V2	https://doi.org/10.18112/OPENNEURO.DS000221.V2
sub-010091	MRI data acquisition	Magnetom Verio	Siemens Healthcare, Erlangen, Germany	MRI data for sub-010091	sub-010091	OpenNeuro	doi:10.18112/OPENNEURO.DS000221.V2	https://doi.org/10.18112/OPENNEURO.DS000221.V2
sub-010092	MRI data acquisition	Magnetom Verio	Siemens Healthcare, Erlangen, Germany	MRI data for sub-010092	sub-010092	OpenNeuro	doi:10.18112/OPENNEURO.DS000221.V2	https://doi.org/10.18112/OPENNEURO.DS000221.V2
sub-010093	MRI data acquisition	Magnetom Verio	Siemens Healthcare, Erlangen, Germany	MRI data for sub-010093	sub-010093	OpenNeuro	doi:10.18112/OPENNEURO.DS000221.V2	https://doi.org/10.18112/OPENNEURO.DS000221.V2
sub-010094	MRI data acquisition	Magnetom Verio	Siemens Healthcare, Erlangen, Germany	MRI data for sub-010094	sub-010094	OpenNeuro	doi:10.18112/OPENNEURO.DS000221.V2	https://doi.org/10.18112/OPENNEURO.DS000221.V2
sub-010096	MRI data acquisition	Magnetom Verio	Siemens Healthcare, Erlangen, Germany	MRI data for sub-010096	sub-010096	OpenNeuro	doi:10.18112/OPENNEURO.DS000221.V2	https://doi.org/10.18112/OPENNEURO.DS000221.V2
sub-010097	MRI data acquisition	Magnetom Verio	Siemens Healthcare, Erlangen, Germany	MRI data for sub-010097	sub-010097	OpenNeuro	doi:10.18112/OPENNEURO.DS000221.V2	https://doi.org/10.18112/OPENNEURO.DS000221.V2
sub-010098	MRI data acquisition	Magnetom Verio	Siemens Healthcare, Erlangen, Germany	MRI data for sub-010098	sub-010098	OpenNeuro	doi:10.18112/OPENNEURO.DS000221.V2	https://doi.org/10.18112/OPENNEURO.DS000221.V2
sub-010099	MRI data acquisition	Magnetom Verio	Siemens Healthcare, Erlangen, Germany	MRI data for sub-010099	sub-010099	OpenNeuro	doi:10.18112/OPENNEURO.DS000221.V2	https://doi.org/10.18112/OPENNEURO.DS000221.V2
sub-010101	MRI data acquisition	Magnetom Verio	Siemens Healthcare, Erlangen, Germany	MRI data for sub-010101	sub-010101	OpenNeuro	doi:10.18112/OPENNEURO.DS000221.V2	https://doi.org/10.18112/OPENNEURO.DS000221.V2
sub-010102	MRI data acquisition	Magnetom Verio	Siemens Healthcare, Erlangen, Germany	MRI data for sub-010102	sub-010102	OpenNeuro	doi:10.18112/OPENNEURO.DS000221.V2	https://doi.org/10.18112/OPENNEURO.DS000221.V2
sub-010103	MRI data acquisition	Magnetom Verio	Siemens Healthcare, Erlangen, Germany	MRI data for sub-010103	sub-010103	OpenNeuro	doi:10.18112/OPENNEURO.DS000221.V2	https://doi.org/10.18112/OPENNEURO.DS000221.V2
sub-010105	MRI data acquisition	Magnetom Verio	Siemens Healthcare, Erlangen, Germany	MRI data for sub-010105	sub-010105	OpenNeuro	doi:10.18112/OPENNEURO.DS000221.V2	https://doi.org/10.18112/OPENNEURO.DS000221.V2
sub-010106	MRI data acquisition	Magnetom Verio	Siemens Healthcare, Erlangen, Germany	MRI data for sub-010106	sub-010106	OpenNeuro	doi:10.18112/OPENNEURO.DS000221.V2	https://doi.org/10.18112/OPENNEURO.DS000221.V2
sub-010107	MRI data acquisition	Magnetom Verio	Siemens Healthcare, Erlangen, Germany	MRI data for sub-010107	sub-010107	OpenNeuro	doi:10.18112/OPENNEURO.DS000221.V2	https://doi.org/10.18112/OPENNEURO.DS000221.V2
sub-010108	MRI data acquisition	Magnetom Verio	Siemens Healthcare, Erlangen, Germany	MRI data for sub-010108	sub-010108	OpenNeuro	doi:10.18112/OPENNEURO.DS000221.V2	https://doi.org/10.18112/OPENNEURO.DS000221.V2
sub-010109	MRI data acquisition	Magnetom Verio	Siemens Healthcare, Erlangen, Germany	MRI data for sub-010109	sub-010109	OpenNeuro	doi:10.18112/OPENNEURO.DS000221.V2	https://doi.org/10.18112/OPENNEURO.DS000221.V2
sub-010111	MRI data acquisition	Magnetom Verio	Siemens Healthcare, Erlangen, Germany	MRI data for sub-010111	sub-010111	OpenNeuro	doi:10.18112/OPENNEURO.DS000221.V2	https://doi.org/10.18112/OPENNEURO.DS000221.V2
sub-010112	MRI data acquisition	Magnetom Verio	Siemens Healthcare, Erlangen, Germany	MRI data for sub-010112	sub-010112	OpenNeuro	doi:10.18112/OPENNEURO.DS000221.V2	https://doi.org/10.18112/OPENNEURO.DS000221.V2
sub-010113	MRI data acquisition	Magnetom Verio	Siemens Healthcare, Erlangen, Germany	MRI data for sub-010113	sub-010113	OpenNeuro	doi:10.18112/OPENNEURO.DS000221.V2	https://doi.org/10.18112/OPENNEURO.DS000221.V2
sub-010114	MRI data acquisition	Magnetom Verio	Siemens Healthcare, Erlangen, Germany	MRI data for sub-010114	sub-010114	OpenNeuro	doi:10.18112/OPENNEURO.DS000221.V2	https://doi.org/10.18112/OPENNEURO.DS000221.V2
sub-010115	MRI data acquisition	Magnetom Verio	Siemens Healthcare, Erlangen, Germany	MRI data for sub-010115	sub-010115	OpenNeuro	doi:10.18112/OPENNEURO.DS000221.V2	https://doi.org/10.18112/OPENNEURO.DS000221.V2
sub-010116	MRI data acquisition	Magnetom Verio	Siemens Healthcare, Erlangen, Germany	MRI data for sub-010116	sub-010116	OpenNeuro	doi:10.18112/OPENNEURO.DS000221.V2	https://doi.org/10.18112/OPENNEURO.DS000221.V2
sub-010117	MRI data acquisition	Magnetom Verio	Siemens Healthcare, Erlangen, Germany	MRI data for sub-010117	sub-010117	OpenNeuro	doi:10.18112/OPENNEURO.DS000221.V2	https://doi.org/10.18112/OPENNEURO.DS000221.V2
sub-010118	MRI data acquisition	Magnetom Verio	Siemens Healthcare, Erlangen, Germany	MRI data for sub-010118	sub-010118	OpenNeuro	doi:10.18112/OPENNEURO.DS000221.V2	https://doi.org/10.18112/OPENNEURO.DS000221.V2
sub-010119	MRI data acquisition	Magnetom Verio	Siemens Healthcare, Erlangen, Germany	MRI data for sub-010119	sub-010119	OpenNeuro	doi:10.18112/OPENNEURO.DS000221.V2	https://doi.org/10.18112/OPENNEURO.DS000221.V2
sub-010120	MRI data acquisition	Magnetom Verio	Siemens Healthcare, Erlangen, Germany	MRI data for sub-010120	sub-010120	OpenNeuro	doi:10.18112/OPENNEURO.DS000221.V2	https://doi.org/10.18112/OPENNEURO.DS000221.V2
sub-010121	MRI data acquisition	Magnetom Verio	Siemens Healthcare, Erlangen, Germany	MRI data for sub-010121	sub-010121	OpenNeuro	doi:10.18112/OPENNEURO.DS000221.V2	https://doi.org/10.18112/OPENNEURO.DS000221.V2
sub-010122	MRI data acquisition	Magnetom Verio	Siemens Healthcare, Erlangen, Germany	MRI data for sub-010122	sub-010122	OpenNeuro	doi:10.18112/OPENNEURO.DS000221.V2	https://doi.org/10.18112/OPENNEURO.DS000221.V2
sub-010123	MRI data acquisition	Magnetom Verio	Siemens Healthcare, Erlangen, Germany	MRI data for sub-010123	sub-010123	OpenNeuro	doi:10.18112/OPENNEURO.DS000221.V2	https://doi.org/10.18112/OPENNEURO.DS000221.V2
sub-010124	MRI data acquisition	Magnetom Verio	Siemens Healthcare, Erlangen, Germany	MRI data for sub-010124	sub-010124	OpenNeuro	doi:10.18112/OPENNEURO.DS000221.V2	https://doi.org/10.18112/OPENNEURO.DS000221.V2
sub-010125	MRI data acquisition	Magnetom Verio	Siemens Healthcare, Erlangen, Germany	MRI data for sub-010125	sub-010125	OpenNeuro	doi:10.18112/OPENNEURO.DS000221.V2	https://doi.org/10.18112/OPENNEURO.DS000221.V2
sub-010126	MRI data acquisition	Magnetom Verio	Siemens Healthcare, Erlangen, Germany	MRI data for sub-010126	sub-010126	OpenNeuro	doi:10.18112/OPENNEURO.DS000221.V2	https://doi.org/10.18112/OPENNEURO.DS000221.V2
sub-010127	MRI data acquisition	Magnetom Verio	Siemens Healthcare, Erlangen, Germany	MRI data for sub-010127	sub-010127	OpenNeuro	doi:10.18112/OPENNEURO.DS000221.V2	https://doi.org/10.18112/OPENNEURO.DS000221.V2
sub-010128	MRI data acquisition	Magnetom Verio	Siemens Healthcare, Erlangen, Germany	MRI data for sub-010128	sub-010128	OpenNeuro	doi:10.18112/OPENNEURO.DS000221.V2	https://doi.org/10.18112/OPENNEURO.DS000221.V2
sub-010129	MRI data acquisition	Magnetom Verio	Siemens Healthcare, Erlangen, Germany	MRI data for sub-010129	sub-010129	OpenNeuro	doi:10.18112/OPENNEURO.DS000221.V2	https://doi.org/10.18112/OPENNEURO.DS000221.V2
sub-010130	MRI data acquisition	Magnetom Verio	Siemens Healthcare, Erlangen, Germany	MRI data for sub-010130	sub-010130	OpenNeuro	doi:10.18112/OPENNEURO.DS000221.V2	https://doi.org/10.18112/OPENNEURO.DS000221.V2
sub-010131	MRI data acquisition	Magnetom Verio	Siemens Healthcare, Erlangen, Germany	MRI data for sub-010131	sub-010131	OpenNeuro	doi:10.18112/OPENNEURO.DS000221.V2	https://doi.org/10.18112/OPENNEURO.DS000221.V2
sub-010132	MRI data acquisition	Magnetom Verio	Siemens Healthcare, Erlangen, Germany	MRI data for sub-010132	sub-010132	OpenNeuro	doi:10.18112/OPENNEURO.DS000221.V2	https://doi.org/10.18112/OPENNEURO.DS000221.V2
sub-010135	MRI data acquisition	Magnetom Verio	Siemens Healthcare, Erlangen, Germany	MRI data for sub-010135	sub-010135	OpenNeuro	doi:10.18112/OPENNEURO.DS000221.V2	https://doi.org/10.18112/OPENNEURO.DS000221.V2
sub-010136	MRI data acquisition	Magnetom Verio	Siemens Healthcare, Erlangen, Germany	MRI data for sub-010136	sub-010136	OpenNeuro	doi:10.18112/OPENNEURO.DS000221.V2	https://doi.org/10.18112/OPENNEURO.DS000221.V2
sub-010137	MRI data acquisition	Magnetom Verio	Siemens Healthcare, Erlangen, Germany	MRI data for sub-010137	sub-010137	OpenNeuro	doi:10.18112/OPENNEURO.DS000221.V2	https://doi.org/10.18112/OPENNEURO.DS000221.V2
sub-010138	MRI data acquisition	Magnetom Verio	Siemens Healthcare, Erlangen, Germany	MRI data for sub-010138	sub-010138	OpenNeuro	doi:10.18112/OPENNEURO.DS000221.V2	https://doi.org/10.18112/OPENNEURO.DS000221.V2
sub-010139	MRI data acquisition	Magnetom Verio	Siemens Healthcare, Erlangen, Germany	MRI data for sub-010139	sub-010139	OpenNeuro	doi:10.18112/OPENNEURO.DS000221.V2	https://doi.org/10.18112/OPENNEURO.DS000221.V2
sub-010140	MRI data acquisition	Magnetom Verio	Siemens Healthcare, Erlangen, Germany	MRI data for sub-010140	sub-010140	OpenNeuro	doi:10.18112/OPENNEURO.DS000221.V2	https://doi.org/10.18112/OPENNEURO.DS000221.V2
sub-010141	MRI data acquisition	Magnetom Verio	Siemens Healthcare, Erlangen, Germany	MRI data for sub-010141	sub-010141	OpenNeuro	doi:10.18112/OPENNEURO.DS000221.V2	https://doi.org/10.18112/OPENNEURO.DS000221.V2
sub-010142	MRI data acquisition	Magnetom Verio	Siemens Healthcare, Erlangen, Germany	MRI data for sub-010142	sub-010142	OpenNeuro	doi:10.18112/OPENNEURO.DS000221.V2	https://doi.org/10.18112/OPENNEURO.DS000221.V2
sub-010143	MRI data acquisition	Magnetom Verio	Siemens Healthcare, Erlangen, Germany	MRI data for sub-010143	sub-010143	OpenNeuro	doi:10.18112/OPENNEURO.DS000221.V2	https://doi.org/10.18112/OPENNEURO.DS000221.V2
sub-010144	MRI data acquisition	Magnetom Verio	Siemens Healthcare, Erlangen, Germany	MRI data for sub-010144	sub-010144	OpenNeuro	doi:10.18112/OPENNEURO.DS000221.V2	https://doi.org/10.18112/OPENNEURO.DS000221.V2
sub-010145	MRI data acquisition	Magnetom Verio	Siemens Healthcare, Erlangen, Germany	MRI data for sub-010145	sub-010145	OpenNeuro	doi:10.18112/OPENNEURO.DS000221.V2	https://doi.org/10.18112/OPENNEURO.DS000221.V2
sub-010146	MRI data acquisition	Magnetom Verio	Siemens Healthcare, Erlangen, Germany	MRI data for sub-010146	sub-010146	OpenNeuro	doi:10.18112/OPENNEURO.DS000221.V2	https://doi.org/10.18112/OPENNEURO.DS000221.V2
sub-010147	MRI data acquisition	Magnetom Verio	Siemens Healthcare, Erlangen, Germany	MRI data for sub-010147	sub-010147	OpenNeuro	doi:10.18112/OPENNEURO.DS000221.V2	https://doi.org/10.18112/OPENNEURO.DS000221.V2
sub-010148	MRI data acquisition	Magnetom Verio	Siemens Healthcare, Erlangen, Germany	MRI data for sub-010148	sub-010148	OpenNeuro	doi:10.18112/OPENNEURO.DS000221.V2	https://doi.org/10.18112/OPENNEURO.DS000221.V2
sub-010149	MRI data acquisition	Magnetom Verio	Siemens Healthcare, Erlangen, Germany	MRI data for sub-010149	sub-010149	OpenNeuro	doi:10.18112/OPENNEURO.DS000221.V2	https://doi.org/10.18112/OPENNEURO.DS000221.V2
sub-010151	MRI data acquisition	Magnetom Verio	Siemens Healthcare, Erlangen, Germany	MRI data for sub-010151	sub-010151	OpenNeuro	doi:10.18112/OPENNEURO.DS000221.V2	https://doi.org/10.18112/OPENNEURO.DS000221.V2
sub-010152	MRI data acquisition	Magnetom Verio	Siemens Healthcare, Erlangen, Germany	MRI data for sub-010152	sub-010152	OpenNeuro	doi:10.18112/OPENNEURO.DS000221.V2	https://doi.org/10.18112/OPENNEURO.DS000221.V2
sub-010153	MRI data acquisition	Magnetom Verio	Siemens Healthcare, Erlangen, Germany	MRI data for sub-010153	sub-010153	OpenNeuro	doi:10.18112/OPENNEURO.DS000221.V2	https://doi.org/10.18112/OPENNEURO.DS000221.V2
sub-010154	MRI data acquisition	Magnetom Verio	Siemens Healthcare, Erlangen, Germany	MRI data for sub-010154	sub-010154	OpenNeuro	doi:10.18112/OPENNEURO.DS000221.V2	https://doi.org/10.18112/OPENNEURO.DS000221.V2
sub-010155	MRI data acquisition	Magnetom Verio	Siemens Healthcare, Erlangen, Germany	MRI data for sub-010155	sub-010155	OpenNeuro	doi:10.18112/OPENNEURO.DS000221.V2	https://doi.org/10.18112/OPENNEURO.DS000221.V2
sub-010156	MRI data acquisition	Magnetom Verio	Siemens Healthcare, Erlangen, Germany	MRI data for sub-010156	sub-010156	OpenNeuro	doi:10.18112/OPENNEURO.DS000221.V2	https://doi.org/10.18112/OPENNEURO.DS000221.V2
sub-010157	MRI data acquisition	Magnetom Verio	Siemens Healthcare, Erlangen, Germany	MRI data for sub-010157	sub-010157	OpenNeuro	doi:10.18112/OPENNEURO.DS000221.V2	https://doi.org/10.18112/OPENNEURO.DS000221.V2
sub-010158	MRI data acquisition	Magnetom Verio	Siemens Healthcare, Erlangen, Germany	MRI data for sub-010158	sub-010158	OpenNeuro	doi:10.18112/OPENNEURO.DS000221.V2	https://doi.org/10.18112/OPENNEURO.DS000221.V2
sub-010159	MRI data acquisition	Magnetom Verio	Siemens Healthcare, Erlangen, Germany	MRI data for sub-010159	sub-010159	OpenNeuro	doi:10.18112/OPENNEURO.DS000221.V2	https://doi.org/10.18112/OPENNEURO.DS000221.V2
sub-010160	MRI data acquisition	Magnetom Verio	Siemens Healthcare, Erlangen, Germany	MRI data for sub-010160	sub-010160	OpenNeuro	doi:10.18112/OPENNEURO.DS000221.V2	https://doi.org/10.18112/OPENNEURO.DS000221.V2
sub-010161	MRI data acquisition	Magnetom Verio	Siemens Healthcare, Erlangen, Germany	MRI data for sub-010161	sub-010161	OpenNeuro	doi:10.18112/OPENNEURO.DS000221.V2	https://doi.org/10.18112/OPENNEURO.DS000221.V2
sub-010162	MRI data acquisition	Magnetom Verio	Siemens Healthcare, Erlangen, Germany	MRI data for sub-010162	sub-010162	OpenNeuro	doi:10.18112/OPENNEURO.DS000221.V2	https://doi.org/10.18112/OPENNEURO.DS000221.V2
sub-010163	MRI data acquisition	Magnetom Verio	Siemens Healthcare, Erlangen, Germany	MRI data for sub-010163	sub-010163	OpenNeuro	doi:10.18112/OPENNEURO.DS000221.V2	https://doi.org/10.18112/OPENNEURO.DS000221.V2
sub-010164	MRI data acquisition	Magnetom Verio	Siemens Healthcare, Erlangen, Germany	MRI data for sub-010164	sub-010164	OpenNeuro	doi:10.18112/OPENNEURO.DS000221.V2	https://doi.org/10.18112/OPENNEURO.DS000221.V2
sub-010165	MRI data acquisition	Magnetom Verio	Siemens Healthcare, Erlangen, Germany	MRI data for sub-010165	sub-010165	OpenNeuro	doi:10.18112/OPENNEURO.DS000221.V2	https://doi.org/10.18112/OPENNEURO.DS000221.V2
sub-010166	MRI data acquisition	Magnetom Verio	Siemens Healthcare, Erlangen, Germany	MRI data for sub-010166	sub-010166	OpenNeuro	doi:10.18112/OPENNEURO.DS000221.V2	https://doi.org/10.18112/OPENNEURO.DS000221.V2
sub-010167	MRI data acquisition	Magnetom Verio	Siemens Healthcare, Erlangen, Germany	MRI data for sub-010167	sub-010167	OpenNeuro	doi:10.18112/OPENNEURO.DS000221.V2	https://doi.org/10.18112/OPENNEURO.DS000221.V2
sub-010168	MRI data acquisition	Magnetom Verio	Siemens Healthcare, Erlangen, Germany	MRI data for sub-010168	sub-010168	OpenNeuro	doi:10.18112/OPENNEURO.DS000221.V2	https://doi.org/10.18112/OPENNEURO.DS000221.V2
sub-010171	MRI data acquisition	Magnetom Verio	Siemens Healthcare, Erlangen, Germany	MRI data for sub-010171	sub-010171	OpenNeuro	doi:10.18112/OPENNEURO.DS000221.V2	https://doi.org/10.18112/OPENNEURO.DS000221.V2
sub-010172	MRI data acquisition	Magnetom Verio	Siemens Healthcare, Erlangen, Germany	MRI data for sub-010172	sub-010172	OpenNeuro	doi:10.18112/OPENNEURO.DS000221.V2	https://doi.org/10.18112/OPENNEURO.DS000221.V2
sub-010173	MRI data acquisition	Magnetom Verio	Siemens Healthcare, Erlangen, Germany	MRI data for sub-010173	sub-010173	OpenNeuro	doi:10.18112/OPENNEURO.DS000221.V2	https://doi.org/10.18112/OPENNEURO.DS000221.V2
sub-010174	MRI data acquisition	Magnetom Verio	Siemens Healthcare, Erlangen, Germany	MRI data for sub-010174	sub-010174	OpenNeuro	doi:10.18112/OPENNEURO.DS000221.V2	https://doi.org/10.18112/OPENNEURO.DS000221.V2
sub-010175	MRI data acquisition	Magnetom Verio	Siemens Healthcare, Erlangen, Germany	MRI data for sub-010175	sub-010175	OpenNeuro	doi:10.18112/OPENNEURO.DS000221.V2	https://doi.org/10.18112/OPENNEURO.DS000221.V2
sub-010176	MRI data acquisition	Magnetom Verio	Siemens Healthcare, Erlangen, Germany	MRI data for sub-010176	sub-010176	OpenNeuro	doi:10.18112/OPENNEURO.DS000221.V2	https://doi.org/10.18112/OPENNEURO.DS000221.V2
sub-010177	MRI data acquisition	Magnetom Verio	Siemens Healthcare, Erlangen, Germany	MRI data for sub-010177	sub-010177	OpenNeuro	doi:10.18112/OPENNEURO.DS000221.V2	https://doi.org/10.18112/OPENNEURO.DS000221.V2
sub-010178	MRI data acquisition	Magnetom Verio	Siemens Healthcare, Erlangen, Germany	MRI data for sub-010178	sub-010178	OpenNeuro	doi:10.18112/OPENNEURO.DS000221.V2	https://doi.org/10.18112/OPENNEURO.DS000221.V2
sub-010179	MRI data acquisition	Magnetom Verio	Siemens Healthcare, Erlangen, Germany	MRI data for sub-010179	sub-010179	OpenNeuro	doi:10.18112/OPENNEURO.DS000221.V2	https://doi.org/10.18112/OPENNEURO.DS000221.V2
sub-010181	MRI data acquisition	Magnetom Verio	Siemens Healthcare, Erlangen, Germany	MRI data for sub-010181	sub-010181	OpenNeuro	doi:10.18112/OPENNEURO.DS000221.V2	https://doi.org/10.18112/OPENNEURO.DS000221.V2
sub-010182	MRI data acquisition	Magnetom Verio	Siemens Healthcare, Erlangen, Germany	MRI data for sub-010182	sub-010182	OpenNeuro	doi:10.18112/OPENNEURO.DS000221.V2	https://doi.org/10.18112/OPENNEURO.DS000221.V2
sub-010184	MRI data acquisition	Magnetom Verio	Siemens Healthcare, Erlangen, Germany	MRI data for sub-010184	sub-010184	OpenNeuro	doi:10.18112/OPENNEURO.DS000221.V2	https://doi.org/10.18112/OPENNEURO.DS000221.V2
sub-010185	MRI data acquisition	Magnetom Verio	Siemens Healthcare, Erlangen, Germany	MRI data for sub-010185	sub-010185	OpenNeuro	doi:10.18112/OPENNEURO.DS000221.V2	https://doi.org/10.18112/OPENNEURO.DS000221.V2
sub-010186	MRI data acquisition	Magnetom Verio	Siemens Healthcare, Erlangen, Germany	MRI data for sub-010186	sub-010186	OpenNeuro	doi:10.18112/OPENNEURO.DS000221.V2	https://doi.org/10.18112/OPENNEURO.DS000221.V2
sub-010187	MRI data acquisition	Magnetom Verio	Siemens Healthcare, Erlangen, Germany	MRI data for sub-010187	sub-010187	OpenNeuro	doi:10.18112/OPENNEURO.DS000221.V2	https://doi.org/10.18112/OPENNEURO.DS000221.V2
sub-010188	MRI data acquisition	Magnetom Verio	Siemens Healthcare, Erlangen, Germany	MRI data for sub-010188	sub-010188	OpenNeuro	doi:10.18112/OPENNEURO.DS000221.V2	https://doi.org/10.18112/OPENNEURO.DS000221.V2
sub-010189	MRI data acquisition	Magnetom Verio	Siemens Healthcare, Erlangen, Germany	MRI data for sub-010189	sub-010189	OpenNeuro	doi:10.18112/OPENNEURO.DS000221.V2	https://doi.org/10.18112/OPENNEURO.DS000221.V2
sub-010190	MRI data acquisition	Magnetom Verio	Siemens Healthcare, Erlangen, Germany	MRI data for sub-010190	sub-010190	OpenNeuro	doi:10.18112/OPENNEURO.DS000221.V2	https://doi.org/10.18112/OPENNEURO.DS000221.V2
sub-010191	MRI data acquisition	Magnetom Verio	Siemens Healthcare, Erlangen, Germany	MRI data for sub-010191	sub-010191	OpenNeuro	doi:10.18112/OPENNEURO.DS000221.V2	https://doi.org/10.18112/OPENNEURO.DS000221.V2
sub-010192	MRI data acquisition	Magnetom Verio	Siemens Healthcare, Erlangen, Germany	MRI data for sub-010192	sub-010192	OpenNeuro	doi:10.18112/OPENNEURO.DS000221.V2	https://doi.org/10.18112/OPENNEURO.DS000221.V2
sub-010194	MRI data acquisition	Magnetom Verio	Siemens Healthcare, Erlangen, Germany	MRI data for sub-010194	sub-010194	OpenNeuro	doi:10.18112/OPENNEURO.DS000221.V2	https://doi.org/10.18112/OPENNEURO.DS000221.V2
sub-010195	MRI data acquisition	Magnetom Verio	Siemens Healthcare, Erlangen, Germany	MRI data for sub-010195	sub-010195	OpenNeuro	doi:10.18112/OPENNEURO.DS000221.V2	https://doi.org/10.18112/OPENNEURO.DS000221.V2
sub-010196	MRI data acquisition	Magnetom Verio	Siemens Healthcare, Erlangen, Germany	MRI data for sub-010196	sub-010196	OpenNeuro	doi:10.18112/OPENNEURO.DS000221.V2	https://doi.org/10.18112/OPENNEURO.DS000221.V2
sub-010198	MRI data acquisition	Magnetom Verio	Siemens Healthcare, Erlangen, Germany	MRI data for sub-010198	sub-010198	OpenNeuro	doi:10.18112/OPENNEURO.DS000221.V2	https://doi.org/10.18112/OPENNEURO.DS000221.V2
sub-010200	MRI data acquisition	Magnetom Verio	Siemens Healthcare, Erlangen, Germany	MRI data for sub-010200	sub-010200	OpenNeuro	doi:10.18112/OPENNEURO.DS000221.V2	https://doi.org/10.18112/OPENNEURO.DS000221.V2
sub-010201	MRI data acquisition	Magnetom Verio	Siemens Healthcare, Erlangen, Germany	MRI data for sub-010201	sub-010201	OpenNeuro	doi:10.18112/OPENNEURO.DS000221.V2	https://doi.org/10.18112/OPENNEURO.DS000221.V2
sub-010203	MRI data acquisition	Magnetom Verio	Siemens Healthcare, Erlangen, Germany	MRI data for sub-010203	sub-010203	OpenNeuro	doi:10.18112/OPENNEURO.DS000221.V2	https://doi.org/10.18112/OPENNEURO.DS000221.V2
sub-010204	MRI data acquisition	Magnetom Verio	Siemens Healthcare, Erlangen, Germany	MRI data for sub-010204	sub-010204	OpenNeuro	doi:10.18112/OPENNEURO.DS000221.V2	https://doi.org/10.18112/OPENNEURO.DS000221.V2
sub-010205	MRI data acquisition	Magnetom Verio	Siemens Healthcare, Erlangen, Germany	MRI data for sub-010205	sub-010205	OpenNeuro	doi:10.18112/OPENNEURO.DS000221.V2	https://doi.org/10.18112/OPENNEURO.DS000221.V2
sub-010206	MRI data acquisition	Magnetom Verio	Siemens Healthcare, Erlangen, Germany	MRI data for sub-010206	sub-010206	OpenNeuro	doi:10.18112/OPENNEURO.DS000221.V2	https://doi.org/10.18112/OPENNEURO.DS000221.V2
sub-010208	MRI data acquisition	Magnetom Verio	Siemens Healthcare, Erlangen, Germany	MRI data for sub-010208	sub-010208	OpenNeuro	doi:10.18112/OPENNEURO.DS000221.V2	https://doi.org/10.18112/OPENNEURO.DS000221.V2
sub-010209	MRI data acquisition	Magnetom Verio	Siemens Healthcare, Erlangen, Germany	MRI data for sub-010209	sub-010209	OpenNeuro	doi:10.18112/OPENNEURO.DS000221.V2	https://doi.org/10.18112/OPENNEURO.DS000221.V2
sub-010210	MRI data acquisition	Magnetom Verio	Siemens Healthcare, Erlangen, Germany	MRI data for sub-010210	sub-010210	OpenNeuro	doi:10.18112/OPENNEURO.DS000221.V2	https://doi.org/10.18112/OPENNEURO.DS000221.V2
sub-010211	MRI data acquisition	Magnetom Verio	Siemens Healthcare, Erlangen, Germany	MRI data for sub-010211	sub-010211	OpenNeuro	doi:10.18112/OPENNEURO.DS000221.V2	https://doi.org/10.18112/OPENNEURO.DS000221.V2
sub-010212	MRI data acquisition	Magnetom Verio	Siemens Healthcare, Erlangen, Germany	MRI data for sub-010212	sub-010212	OpenNeuro	doi:10.18112/OPENNEURO.DS000221.V2	https://doi.org/10.18112/OPENNEURO.DS000221.V2
sub-010213	MRI data acquisition	Magnetom Verio	Siemens Healthcare, Erlangen, Germany	MRI data for sub-010213	sub-010213	OpenNeuro	doi:10.18112/OPENNEURO.DS000221.V2	https://doi.org/10.18112/OPENNEURO.DS000221.V2
sub-010214	MRI data acquisition	Magnetom Verio	Siemens Healthcare, Erlangen, Germany	MRI data for sub-010214	sub-010214	OpenNeuro	doi:10.18112/OPENNEURO.DS000221.V2	https://doi.org/10.18112/OPENNEURO.DS000221.V2
sub-010215	MRI data acquisition	Magnetom Verio	Siemens Healthcare, Erlangen, Germany	MRI data for sub-010215	sub-010215	OpenNeuro	doi:10.18112/OPENNEURO.DS000221.V2	https://doi.org/10.18112/OPENNEURO.DS000221.V2
sub-010216	MRI data acquisition	Magnetom Verio	Siemens Healthcare, Erlangen, Germany	MRI data for sub-010216	sub-010216	OpenNeuro	doi:10.18112/OPENNEURO.DS000221.V2	https://doi.org/10.18112/OPENNEURO.DS000221.V2
sub-010217	MRI data acquisition	Magnetom Verio	Siemens Healthcare, Erlangen, Germany	MRI data for sub-010217	sub-010217	OpenNeuro	doi:10.18112/OPENNEURO.DS000221.V2	https://doi.org/10.18112/OPENNEURO.DS000221.V2
sub-010218	MRI data acquisition	Magnetom Verio	Siemens Healthcare, Erlangen, Germany	MRI data for sub-010218	sub-010218	OpenNeuro	doi:10.18112/OPENNEURO.DS000221.V2	https://doi.org/10.18112/OPENNEURO.DS000221.V2
sub-010220	MRI data acquisition	Magnetom Verio	Siemens Healthcare, Erlangen, Germany	MRI data for sub-010220	sub-010220	OpenNeuro	doi:10.18112/OPENNEURO.DS000221.V2	https://doi.org/10.18112/OPENNEURO.DS000221.V2
sub-010221	MRI data acquisition	Magnetom Verio	Siemens Healthcare, Erlangen, Germany	MRI data for sub-010221	sub-010221	OpenNeuro	doi:10.18112/OPENNEURO.DS000221.V2	https://doi.org/10.18112/OPENNEURO.DS000221.V2
sub-010224	MRI data acquisition	Magnetom Verio	Siemens Healthcare, Erlangen, Germany	MRI data for sub-010224	sub-010224	OpenNeuro	doi:10.18112/OPENNEURO.DS000221.V2	https://doi.org/10.18112/OPENNEURO.DS000221.V2
sub-010225	MRI data acquisition	Magnetom Verio	Siemens Healthcare, Erlangen, Germany	MRI data for sub-010225	sub-010225	OpenNeuro	doi:10.18112/OPENNEURO.DS000221.V2	https://doi.org/10.18112/OPENNEURO.DS000221.V2
sub-010226	MRI data acquisition	Magnetom Verio	Siemens Healthcare, Erlangen, Germany	MRI data for sub-010226	sub-010226	OpenNeuro	doi:10.18112/OPENNEURO.DS000221.V2	https://doi.org/10.18112/OPENNEURO.DS000221.V2
sub-010227	MRI data acquisition	Magnetom Verio	Siemens Healthcare, Erlangen, Germany	MRI data for sub-010227	sub-010227	OpenNeuro	doi:10.18112/OPENNEURO.DS000221.V2	https://doi.org/10.18112/OPENNEURO.DS000221.V2
sub-010228	MRI data acquisition	Magnetom Verio	Siemens Healthcare, Erlangen, Germany	MRI data for sub-010228	sub-010228	OpenNeuro	doi:10.18112/OPENNEURO.DS000221.V2	https://doi.org/10.18112/OPENNEURO.DS000221.V2
sub-010229	MRI data acquisition	Magnetom Verio	Siemens Healthcare, Erlangen, Germany	MRI data for sub-010229	sub-010229	OpenNeuro	doi:10.18112/OPENNEURO.DS000221.V2	https://doi.org/10.18112/OPENNEURO.DS000221.V2
sub-010230	MRI data acquisition	Magnetom Verio	Siemens Healthcare, Erlangen, Germany	MRI data for sub-010230	sub-010230	OpenNeuro	doi:10.18112/OPENNEURO.DS000221.V2	https://doi.org/10.18112/OPENNEURO.DS000221.V2
sub-010231	MRI data acquisition	Magnetom Verio	Siemens Healthcare, Erlangen, Germany	MRI data for sub-010231	sub-010231	OpenNeuro	doi:10.18112/OPENNEURO.DS000221.V2	https://doi.org/10.18112/OPENNEURO.DS000221.V2
sub-010232	MRI data acquisition	Magnetom Verio	Siemens Healthcare, Erlangen, Germany	MRI data for sub-010232	sub-010232	OpenNeuro	doi:10.18112/OPENNEURO.DS000221.V2	https://doi.org/10.18112/OPENNEURO.DS000221.V2
sub-010233	MRI data acquisition	Magnetom Verio	Siemens Healthcare, Erlangen, Germany	MRI data for sub-010233	sub-010233	OpenNeuro	doi:10.18112/OPENNEURO.DS000221.V2	https://doi.org/10.18112/OPENNEURO.DS000221.V2
