# Supplementary material for: A functional connectome phenotyping dataset including cognitive state and personality measures
Source: Sci Data. 2019 Feb 12;6:180307. doi: 10.1038/sdata.2018.307 (PMC6371896; doi:10.1038/sdata.2018.307)
Supplement: Supplementary Table 1 [file sdata2018307-s3.xlsx]

## Sheet: Sheet1
Supplementary Table 1. Mean, standard deviation (SD), and dropout rate for the phenotypic data.
Scale	Mean	SD	Dropout rate
BPS_sum	81.9	17.3	0.01
TAP_WM_1	558.7	134.4	0.66
TAP_WM_2	521.4	142.9	0.66
TAP_WM_3	58.1	27.5	0.66
TAP_WM_4	174.1	70	0.66
TAP_WM_5	51.6	24.1	0.66
TAP_WM_6	13.6	1.5	0.66
TAP_WM_7	1.4	2.2	0.66
TAP_WM_8	NaN	NaN	0.66
TAP_WM_9	1.2	1.5	0.66
TAP_WM_10	52.4	24	0.66
TAP_WM_11	0.4	0.5	0.66
WST_1	33.6	2.4	0.66
WST_2	0.6	0.5	0.66
WST_3	109.6	7.7	0.66
WST_4	106.5	4.9	0.66
SCS_SelfCtrl_sum	36.3	7.2	0
SD3_Mach_sum	20.8	3.8	0.01
SD3_Narc_sum	24	4.7	0.01
SD3_Psycho_sum	18.2	4.3	0.01
NYCQ_post-ses-01_1	3.5	2.7	0.46
NYCQ_post-ses-01_2	6.2	2.6	0.45
NYCQ_post-ses-01_3	5.8	2.8	0.46
NYCQ_post-ses-01_4	3.5	2.9	0.45
NYCQ_post-ses-01_5	4	2.8	0.46
NYCQ_post-ses-01_6	3.4	2.7	0.45
NYCQ_post-ses-01_7	3.7	2.7	0.46
NYCQ_post-ses-01_8	4.6	3	0.45
NYCQ_post-ses-01_9	1.9	1.6	0.45
NYCQ_post-ses-01_10	2	2	0.45
NYCQ_post-ses-01_11	2.1	1.9	0.45
NYCQ_post-ses-01_12	5	2.7	0.46
NYCQ_post-ses-01_13	5.1	2.5	0.45
NYCQ_post-ses-01_14	5.3	2.5	0.45
NYCQ_post-ses-01_15	4.5	3.2	0.46
NYCQ_post-ses-01_16	5	3	0.45
NYCQ_post-ses-01_17	3.1	2.7	0.47
NYCQ_post-ses-01_18	3.2	2.8	0.46
NYCQ_post-ses-01_19	6	2.9	0.45
NYCQ_post-ses-01_20	5.8	2.8	0.45
NYCQ_post-ses-01_21	3.3	2.8	0.46
NYCQ_post-ses-01_22	3	2.8	0.45
NYCQ_post-ses-01_23	3.8	3	0.45
NYCQ_post-ses-01_24	6.8	2.6	0.46
NYCQ_post-ses-01_25	4.1	2.9	0.47
NYCQ_post-ses-01_26	4.3	2.9	0.47
NYCQ_post-ses-01_27	4.7	2.8	0.47
NYCQ_post-ses-01_28	4	2.7	0.47
NYCQ_post-ses-01_29	5.2	2.7	0.46
NYCQ_post-ses-01_30	4.7	2.8	0.46
NYCQ_post-ses-01_31	5.1	2.8	0.46
NYCQ_post-ses-02_1	3.8	2.5	0.05
NYCQ_post-ses-02_2	6.5	2.1	0.05
NYCQ_post-ses-02_3	6.5	2.2	0.05
NYCQ_post-ses-02_4	4.3	2.8	0.06
NYCQ_post-ses-02_5	5.4	2.6	0.05
NYCQ_post-ses-02_6	3.5	2.5	0.06
NYCQ_post-ses-02_7	4.9	2.9	0.05
NYCQ_post-ses-02_8	6.1	2.7	0.05
NYCQ_post-ses-02_9	2.2	1.8	0.05
NYCQ_post-ses-02_10	2.8	2.3	0.05
NYCQ_post-ses-02_11	2.4	2.1	0.06
NYCQ_post-ses-02_12	6.2	2.2	0.05
NYCQ_post-ses-02_13	5.8	2.3	0.06
NYCQ_post-ses-02_14	5.3	2.2	0.05
NYCQ_post-ses-02_15	4.1	2.8	0.05
NYCQ_post-ses-02_16	5	2.8	0.06
NYCQ_post-ses-02_17	4.4	2.8	0.07
NYCQ_post-ses-02_18	3.5	2.7	0.06
NYCQ_post-ses-02_19	5.9	2.6	0.06
NYCQ_post-ses-02_20	6.5	2.5	0.06
NYCQ_post-ses-02_21	4.1	2.9	0.07
NYCQ_post-ses-02_22	3.4	2.8	0.06
NYCQ_post-ses-02_23	5.3	2.8	0.05
NYCQ_post-ses-02_24	6.7	2.3	0.13
NYCQ_post-ses-02_25	5.2	2.5	0.13
NYCQ_post-ses-02_26	4.5	2.5	0.13
NYCQ_post-ses-02_27	4.9	2.7	0.13
NYCQ_post-ses-02_28	4.7	2.2	0.13
NYCQ_post-ses-02_29	5.7	2.5	0.14
NYCQ_post-ses-02_30	3.9	2.3	0.14
NYCQ_post-ses-02_31	4.8	2.5	0.13
NYCQ_post-tasks_1	3.3	2.4	0.01
NYCQ_post-tasks_2	5.2	2.6	0.01
NYCQ_post-tasks_3	5.5	2.7	0.01
NYCQ_post-tasks_4	3.5	2.6	0.01
NYCQ_post-tasks_5	4.3	2.6	0.01
NYCQ_post-tasks_6	2.9	2.2	0.01
NYCQ_post-tasks_7	3.6	2.4	0.01
NYCQ_post-tasks_8	4.9	2.7	0.02
NYCQ_post-tasks_9	2	1.6	0.01
NYCQ_post-tasks_10	2.5	2	0.02
NYCQ_post-tasks_11	2.5	2	0.01
NYCQ_post-tasks_12	4.6	2.4	0.01
NYCQ_post-tasks_13	4.6	2.4	0.01
NYCQ_post-tasks_14	4.2	2.3	0.01
NYCQ_post-tasks_15	3.3	2.6	0.02
NYCQ_post-tasks_16	3.7	2.4	0.01
NYCQ_post-tasks_17	3.2	2.4	0.01
NYCQ_post-tasks_18	2.8	2.3	0.01
NYCQ_post-tasks_19	5.2	2.8	0.01
NYCQ_post-tasks_20	4.8	2.8	0.01
NYCQ_post-tasks_21	3.3	2.6	0.02
NYCQ_post-tasks_22	2.4	2.2	0.01
NYCQ_post-tasks_23	4	2.8	0.02
TCIA_Vividness_mean	1.1	0.3	0.61
TCIA_Orig_mean	0.6	0.3	0.61
TCIA_Transform_mean	0.9	0.3	0.61
HADS-A_summary_sum	3.5	2.2	0.01
HADS-D_summary_sum	3.5	3	0.01
IMIS_NegVal_sum	24	4.4	0.05
IMIS_Help_sum	7.7	1.9	0.05
IMIS_Movement_sum	9.5	2.8	0.05
IMIS_PersRef_sum	13.3	1.8	0.05
LPS_1	20.9	3.4	0.66
CAQ_score	2	0.9	0.6
ASR_summary_adaptiveFunctioning_friends_sum	6.4	1.8	0.01
ASR_summary_adaptiveFunctioning_spouse_sum	4.6	2.5	0.36
ASR_summary_adaptiveFunctioning_family_sum	2.6	1	0.01
ASR_summary_adaptiveFunctioning_job_sum	2.2	1.5	0.4
ASR_summary_adaptiveFunctioning_education_sum	3.5	2.1	0.38
ASR_scale_substanceUse_tabaco_perday	1.6	4.5	0.01
ASR_scale_substanceUse_alcohol_daysdrunk	6.6	9.1	0.01
ASR_scale_substanceUse_drugs_daysused	2.6	9.2	0.01
ASR_summary_criticalItems_sum	3.9	3.1	0.02
ASR_summary_syndromeProfiles_anxiousdepressed_sum	6.5	5.5	0.02
ASR_summary_syndromeProfiles_withdrawn_sum	2.9	2.8	0.02
ASR_summary_syndromeProfiles_somaticComplaints_sum	2.3	2	0.01
ASR_summary_syndromeProfiles_thoughtProblems_sum	1.9	2.2	0.02
ASR_summary_syndromeProfiles_attentionProblems_sum	7	4.9	0.02
ASR_summary_syndromeProfiles_aggressiveBehavior_sum	3.6	3.7	0.02
ASR_summary_syndromeProfiles_rulebreakingBehavior_sum	2.7	2.4	0.02
ASR_summary_syndromeProfiles_intrusive_sum	2	1.9	0.02
ASR_summary_syndromeProfiles_internalizing_sum	11.6	8.7	0.01
ASR_summary_syndromeProfiles_externalizing_sum	8.3	6.4	0.01
MMI_score	5	2.1	0.02
NEO_N	84.1	19	0.2
NEO_N1_anx	14.2	4.2	0.2
NEO_N2_host	14.1	4.2	0.2
NEO_N3_depr	16	5.2	0.2
NEO_N4_selfcon	15.5	3.7	0.2
NEO_N5_imp	16.1	4.2	0.2
NEO_N6_vuln	8.2	3.8	0.2
NEO_E	117.8	16.5	0.2
NEO_E1_warm	25.4	3.8	0.2
NEO_E2_greg	18.2	4.3	0.2
NEO_E3_ass	16.9	4.7	0.2
NEO_E4_act	16.3	4.1	0.2
NEO_E5_excseek	19.1	3.8	0.2
NEO_E6_PosEmo	21.8	4.6	0.2
NEO_O	122.2	17.4	0.2
NEO_O1_fan	19.2	5.2	0.2
NEO_O2_aest	22.3	4.7	0.2
NEO_O3_feel	24.7	4.1	0.2
NEO_O4_act	14.6	3.7	0.2
NEO_O5_idea	19.7	4.3	0.2
NEO_O6_value	21.6	3.7	0.2
NEO_A	129.3	13.9	0.2
NEO_A1_trust	24.4	4.3	0.2
NEO_A2_sf	18.1	3.4	0.2
NEO_A3_altr	24.5	3.5	0.2
NEO_A4_compl	17.4	3.6	0.2
NEO_A5_modes	18.5	4.1	0.2
NEO_A6_tenmind	26.5	3.3	0.2
NEO_C	118	20.8	0.2
NEO_C1_comp	19.5	3.3	0.2
NEO_C2_order	18.2	4.7	0.2
NEO_C3_dutif	25.9	4.2	0.2
NEO_C4_achstr	17.6	5	0.2
NEO_C5_selfdis	16.9	5.8	0.2
NEO_C6_deli	19.8	4.2	0.2
ACS_sum	48.6	6.8	0.01
VIS_dialog_sum	17.4	4	0
VIS_condensed_sum	11.9	4.5	0
VIS_other_sum	7.5	4.2	0
VIS_eval_sum	16.3	4.2	0
ESS_summary_sum	5.3	2.7	0.01
MPU_1	1	0.1	0.02
MPU_2	NaN	NaN	0.03
MPU_3	22.7	59.3	0.03
MPU_4	11	10.7	0.03
MPU_5	0.7	0.5	0.03
MPU_6	0.9	0.3	0.35
MPU_7	166.9	546.9	0.36
MPU_8	NaN	NaN	0.36
MPU_9	NaN	NaN	0.36
MPU_10	NaN	NaN	0.69
MPU_11	NaN	NaN	0.36
MPU_12	0.4	0.5	0.51
MPU_13	NaN	NaN	0.37
MPU_14	NaN	NaN	0.36
MPU_15	NaN	NaN	0.36
MPU_16	NaN	NaN	0.36
MPU_17	NaN	NaN	0.59
MPU_18	NaN	NaN	0.01
MPU_19	11.4	18.7	0.01
RWT_1	16	4.3	0.66
RWT_2	50.72	26.23	0.66
RWT_3	0.5	0.8	0.66
RWT_4	0.2	0.4	0.66
RWT_5	9.4	3.2	0.66
RWT_6	0.6	0.9	0.66
RWT_7	0.1	0.5	0.66
RWT_8	25.3	6.5	0.66
RWT_9	49.2	25.52	0.66
RWT_10	1	1.4	0.66
RWT_11	0.3	0.7	0.66
RWT_13	26.5	5.6	0.66
RWT_14	59.6	24.5	0.66
RWT_15	0.5	0.8	0.66
RWT_16	0.1	0.4	0.66
RWT_17	17.1	4.9	0.66
RWT_18	0.4	0.9	0.66
RWT_19	0.1	0.2	0.66
RWT_20	43.6	9	0.66
RWT_21	NaN	NaN	0.66
RWT_22	0.9	1.3	0.66
RWT_23	0.1	0.4	0.66
BISBAS_BIS_sum	20.3	3	0.11
BISBAS_BAS_sum	37.2	3.8	0.11
SNYCQ_pre-ses-02_positive	54.6	24.5	0.19
SNYCQ_pre-ses-02_negative	23.5	20.5	0.19
SNYCQ_pre-ses-02_future	54.8	28.4	0.19
SNYCQ_pre-ses-02_past	38	30.2	0.19
SNYCQ_pre-ses-02_myself	43.3	27.5	0.2
SNYCQ_pre-ses-02_people	50.7	29	0.19
SNYCQ_pre-ses-02_surrpundings	54.3	28.6	0.19
SNYCQ_pre-ses-02_vigilance	75.8	23.8	0.19
SNYCQ_pre-ses-02_images	43.8	32.2	0.19
SNYCQ_pre-ses-02_words	42.3	31.2	0.19
SNYCQ_pre-ses-02_vague	57.7	27.9	0.19
SNYCQ_pre-ses-02_intrusive	26.5	22.1	0.19
SNYCQ_post-ses-02-run-01-acq-AP_positive	66.2	23.2	0.13
SNYCQ_post-ses-02-run-01-acq-AP_negative	28.2	24	0.13
SNYCQ_post-ses-02-run-01-acq-AP_future	58	26.1	0.13
SNYCQ_post-ses-02-run-01-acq-AP_past	52.3	27.6	0.13
SNYCQ_post-ses-02-run-01-acq-AP_myself	49	24.9	0.13
SNYCQ_post-ses-02-run-01-acq-AP_people	70.3	23.9	0.13
SNYCQ_post-ses-02-run-01-acq-AP_surroundings	52	28.1	0.13
SNYCQ_post-ses-02-run-01-acq-AP_vigilance	58	28.7	0.13
SNYCQ_post-ses-02-run-01-acq-AP_images	64.9	27.3	0.13
SNYCQ_post-ses-02-run-01-acq-AP_words	47.6	30.4	0.13
SNYCQ_post-ses-02-run-01-acq-AP_specific	61.9	25	0.13
SNYCQ_post-ses-02-run-01-acq-AP_intrusive	42.2	23.9	0.13
SNYCQ_post-ses-02-run-01-acq-PA_positive	66.4	20.7	0.13
SNYCQ_post-ses-02-run-01-acq-PA_negative	31.6	23.4	0.13
SNYCQ_post-ses-02-run-01-acq-PA_future	61.6	23.1	0.13
SNYCQ_post-ses-02-run-01-acq-PA_past	50.7	27.1	0.13
SNYCQ_post-ses-02-run-01-acq-PA_myself	49.1	23.2	0.13
SNYCQ_post-ses-02-run-01-acq-PA_people	68.3	22.9	0.13
SNYCQ_post-ses-02-run-01-acq-PA_surroundings	45.4	26.1	0.13
SNYCQ_post-ses-02-run-01-acq-PA_vigilance	58.2	28	0.13
SNYCQ_post-ses-02-run-01-acq-PA_images	65.9	25.1	0.13
SNYCQ_post-ses-02-run-01-acq-PA_words	50.7	29.1	0.13
SNYCQ_post-ses-02-run-01-acq-PA_specific	59.3	25.5	0.13
SNYCQ_post-ses-02-run-01-acq-PA_intrusive	42	25.5	0.13
SNYCQ_post-ses-02-run-02-acq-AP_positive	61	19.8	0.13
SNYCQ_post-ses-02-run-02-acq-AP_negative	33.5	23.1	0.13
SNYCQ_post-ses-02-run-02-acq-AP_future	62.3	22.7	0.13
SNYCQ_post-ses-02-run-02-acq-AP_past	46.1	24	0.13
SNYCQ_post-ses-02-run-02-acq-AP_myself	50.9	22.2	0.13
SNYCQ_post-ses-02-run-02-acq-AP_people	64.3	22.7	0.13
SNYCQ_post-ses-02-run-02-acq-AP_surroundings	47.4	26.3	0.13
SNYCQ_post-ses-02-run-02-acq-AP_vigilance	57	27.8	0.13
SNYCQ_post-ses-02-run-02-acq-AP_images	64.5	24	0.13
SNYCQ_post-ses-02-run-02-acq-AP_words	48.6	27.9	0.13
SNYCQ_post-ses-02-run-02-acq-AP_specific	53.6	25.5	0.13
SNYCQ_post-ses-02-run-02-acq-AP_intrusive	43.6	24.7	0.13
SNYCQ_post-ses-02-run-02-acq-PA_positive	62	22.6	0.14
SNYCQ_post-ses-02-run-02-acq-PA_negative	32.8	24.3	0.14
SNYCQ_post-ses-02-run-02-acq-PA_future	60.4	24.7	0.14
SNYCQ_post-ses-02-run-02-acq-PA_past	47.6	25.6	0.14
SNYCQ_post-ses-02-run-02-acq-PA_myself	53.1	23.2	0.14
SNYCQ_post-ses-02-run-02-acq-PA_people	65.7	24.6	0.14
SNYCQ_post-ses-02-run-02-acq-PA_surroundings	46.4	27.4	0.14
SNYCQ_post-ses-02-run-02-acq-PA_vigilance	63.2	26.8	0.14
SNYCQ_post-ses-02-run-02-acq-PA_images	64.6	25.8	0.14
SNYCQ_post-ses-02-run-02-acq-PA_words	47.9	28.5	0.14
SNYCQ_post-ses-02-run-02-acq-PA_specific	57.8	26.2	0.14
SNYCQ_post-ses-02-run-02-acq-PA_intrusive	44.3	25.1	0.14
SNYCQ_post-ses-02-task-ETS_positive	41.4	26.4	0.09
SNYCQ_post-ses-02-task-ETS_negative	26.1	21.9	0.09
SNYCQ_post-ses-02-task-ETS_future	23.4	24.8	0.09
SNYCQ_post-ses-02-task-ETS_past	19.3	21.4	0.09
SNYCQ_post-ses-02-task-ETS_myself	26.7	24.3	0.1
SNYCQ_post-ses-02-task-ETS_people	24.2	24.8	0.1
SNYCQ_post-ses-02-task-ETS_surroundings	34.4	29.1	0.09
SNYCQ_post-ses-02-task-ETS_vigilance	74	23.2	0.09
SNYCQ_post-ses-02-task-ETS_images	38	30.5	0.1
SNYCQ_post-ses-02-task-ETS_words	53.6	32.1	0.09
SNYCQ_post-ses-02-task-ETS_vague	57	32.5	0.09
SNYCQ_post-ses-02-task-ETS_intrusive	36.3	27.8	0.09
SNYCQ_post-ses-02-task-CPTS_positive	52.7	32.2	0.02
SNYCQ_post-ses-02-task-CPTS_negative	20.3	25.6	0.02
SNYCQ_post-ses-02-task-CPTS_future	47.4	35.7	0.02
SNYCQ_post-ses-02-task-CPTS_past	32.5	33.8	0.02
SNYCQ_post-ses-02-task-CPTS_myself	42.3	31.5	0.02
SNYCQ_post-ses-02-task-CPTS_people	45.3	35.2	0.02
SNYCQ_post-ses-02-task-CPTS_surroundings	44.7	33.1	0.02
SNYCQ_post-ses-02-task-CPTS_vigilance	78.6	26.4	0.02
SNYCQ_post-ses-02-task-CPTS_images	51.2	35	0.02
SNYCQ_post-ses-02-task-CPTS_words	40.1	34	0.02
SNYCQ_post-ses-02-task-CPTS_vague	57.4	36.2	0.02
SNYCQ_post-ses-02-task-CPTS_intrusive	31.7	29.4	0.02
TAP_A_1	215.9	33.3	0.66
TAP_A_2	214.2	29.2	0.66
TAP_A_3	215.6	34.1	0.66
TAP_A_4	216.6	30.3	0.66
TAP_A_5	219.5	29.6	0.66
TAP_A_6	214.5	27.4	0.66
TAP_A_7	67.4	23.3	0.66
TAP_A_8	29.7	11.8	0.66
TAP_A_9	65.5	27.6	0.66
TAP_A_10	218.1	31.5	0.66
TAP_A_11	214.1	30.9	0.66
TAP_A_12	55.5	23.7	0.66
TAP_A_13	28.8	10.8	0.66
TAP_A_14	61.8	21.8	0.66
TAP_A_15	0.5	4	0.66
TAP_A_16	34.1	18.4	0.66
TPS_D_sum	39.2	11.4	0
AUT_Fluency	4.6	1.8	0.61
AUT_creative_quality	3	0.4	0.61
AUT_Elaboration_mean	1	0.5	0.61
AUT_Average_Uniqueness	0	0	0.61
BCQ_private_body_mean	3.6	0.7	0.6
BCQ_public_body_mean	3.6	0.6	0.6
BCQ_body_competence_mean	3.2	0.8	0.6
SYN_consistency	2.4	0.6	0.63
FFMQ_observe_sum	22.1	3.5	0.6
FFMQ_describe_sum	28.8	5.9	0.6
FFMQ_act_awareness_sum	16.7	2.8	0.6
FFMQ_nonjudge_sum	20.8	4.6	0.6
FFMQ_nonreact_sum	18.9	3.5	0.6
BDI_sum_1	0.2	0.5	0.01
BDI_sum_2	0.2	0.6	0.01
BDI_sum_3	0.2	0.4	0.01
BDI_sum_4	0.5	0.8	0.01
BDI_sum_5	0.2	0.4	0.01
BDI_sum_6	0.2	0.6	0.01
BDI_sum_7	0.3	0.5	0.01
BDI_sum_8	0.5	0.7	0.01
BDI_sum_9	0.1	0.4	0.01
BDI_sum_10	0.2	0.7	0.01
BDI_sum_11	0.5	0.9	0.01
BDI_sum_12	0.2	0.5	0.01
BDI_sum_13	0.4	0.7	0.01
BDI_sum_14	0.4	0.7	0.01
BDI_sum_15	0.4	0.7	0.01
BDI_sum_16	0.4	0.6	0.01
BDI_sum_17	0.6	0.8	0.01
BDI_sum_18	0.1	0.3	0.01
BDI_sum_19	0.2	0.5	0.01
BDI_sum_20	0.3	0.5	0.01
BDI_sum_21	0.3	0.7	0.01
BDI_summary_sum	6.3	5.7	0.01
MCQ_lack_of_cogn_conf_mean	1.7	0.5	0.6
MCQ_pos_bel_about_worry_mean	1.6	0.6	0.6
MCQ_cogn_self-consc_mean	2.4	0.7	0.6
MCQ_neg_bel_about_uncontr_danger_mean	1.7	0.6	0.6
MCQ_need_contr_thoughts_mean	1.9	0.6	0.6
STAXI_anger_trait	18	3.8	0.11
STAXI_anger_inward	16.2	4.4	0.11
STAXI_anger_outward	11.8	3.2	0.11
STAXI_anger_control	22.7	3.9	0.11
SDS_sum	9.5	3	0
TMT_1	25.3	7.4	0.66
TMT_2	1.3	0.6	0.66
TMT_3	0.1	0.4	0.66
TMT_5	54.4	20.7	0.66
TMT_6	1.2	0.6	0.66
TMT_7	0.2	0.6	0.66
S-D-MW_delib_mean	3.2	1	0
S-D-MW_spont_mean	3	0.9	0
AMAS_sum	15.8	5.6	0.28
IAT_sum	31.5	9.2	0
PSSI_PN	10.1	4.2	0.01
PSSI_SZ	9.6	4.5	0.01
PSSI_ST	8.9	4.9	0.01
PSSI_BL	6.9	3.9	0.01
PSSI_HI	12.8	4.5	0.01
PSSI_NA	11.8	4.8	0.01
PSSI_SU	11.4	4.5	0.01
PSSI_AB	12.7	5.2	0.01
PSSI_ZW	16.2	5.6	0.01
PSSI_NT	6.8	4.2	0.01
PSSI_DP	9.2	4.1	0.01
PSSI_SL	13.5	4.1	0.01
PSSI_RH	15.4	4.9	0.01
PSSI_AS	6.4	4.1	0.01
RAT_CORRECT_NR	9.5	2.6	0.61
RAT_PERCENT	47.5	13.2	0.61
RAT_Rtmeanforcorrectanswers	5.8	1.9	0.61
TAP_I_1	421.1	69.6	0.66
TAP_I_2	411.5	67.4	0.66
TAP_I_3	47	20.4	0.66
TAP_I_4	77.3	28.2	0.66
TAP_I_5	60.5	25.8	0.66
TAP_I_6	1.3	5.3	0.66
TAP_I_7	NaN	NaN	0.66
TAP_I_8	441.2	53.3	0.66
TAP_I_9	425.4	71.7	0.66
TAP_I_10	56	23.4	0.66
TAP_I_11	71	25.6	0.66
TAP_I_12	57.3	24.5	0.66
TAP_I_13	1.3	1.7	0.66
TAP_I_14	67.5	23	0.66
TAP_I_15	428.4	51.7	0.66
TAP_I_16	420.1	49.1	0.66
TAP_I_17	51.6	22.1	0.66
TAP_I_18	75.2	24.6	0.66
TAP_I_19	61.4	24.8	0.66
TAP_I_20	2	1.9	0.66
TAP_I_21	67.4	22.7	0.66
TAP_I_22	8.4	49.8	0.66
TAP_I_23	36.4	28.9	0.66
TAP_I_24	86.4	NaN	0.66
TAP_I_25	47.4	28.6	0.66
TAP_I_26	18.8	121.1	0.66
TAP_I_27	65.7	23.8	0.66
UPPS_Mean_NegUrg	2.2	0.4	0
UPPS_Mean_Premed	2	0.4	0
UPPS_Mean_Persev	1.9	0.5	0
UPPS_Mean_SS	2.7	0.6	0
UPPS_Mean_PosUrg	1.9	0.5	0
SE_Mean_SelfEst	4.3	0.6	0
GoldMSI_Active_sum	24.3	8.6	0
GoldMSI_Training_sum	19.8	10.6	0
